# Supplementary material for: Dobutamine stress testing in patients with Fontan circulation augmented by biomechanical modeling
Source: PLoS One. 2020 Feb 21;15(2):e0229015. doi: 10.1371/journal.pone.0229015 (PMC7034893; doi:10.1371/journal.pone.0229015)
Supplement: S1 File — (TXT) [file pone.0229015.s002.txt]

PLoS One Supporting Information S1 File

Article title: Dobutamine stress testing in patients with Fontan circulation augmented by biomechanical modeling
Authors: Bram Ruijsink, Konrad Zugaj, James Wong, Kuberan Pushparajah, Tarique Hussain, Philippe Moireau, Reza Razavi, Dominique Chapelle, Radomir Chabiniok

Data file contains data in the form of time-vs- aortic and ventricular pressure, ventricular  volume and aortic flow for all subjects as used in the study.

Subject CC#1 rest
time (s)	0.000000	0.001000	0.002000	0.003000	0.004000	0.005000	0.006000	0.007000	0.008000	0.009000	0.010000	0.011000	0.012000	0.013000	0.014000	0.015000	0.016000	0.017000	0.018000	0.019000	0.020000	0.021000	0.022000	0.023000	0.024000	0.025000	0.026000	0.027000	0.028000	0.029000	0.030000	0.031000	0.032000	0.033000	0.034000	0.035000	0.036000	0.037000	0.038000	0.039000	0.040000	0.041000	0.042000	0.043000	0.044000	0.045000	0.046000	0.047000	0.048000	0.049000	0.050000	0.051000	0.052000	0.053000	0.054000	0.055000	0.056000	0.057000	0.058000	0.059000	0.060000	0.061000	0.062000	0.063000	0.064000	0.065000	0.066000	0.067000	0.068000	0.069000	0.070000	0.071000	0.072000	0.073000	0.074000	0.075000	0.076000	0.077000	0.078000	0.079000	0.080000	0.081000	0.082000	0.083000	0.084000	0.085000	0.086000	0.087000	0.088000	0.089000	0.090000	0.091000	0.092000	0.093000	0.094000	0.095000	0.096000	0.097000	0.098000	0.099000	0.100000	0.101000	0.102000	0.103000	0.104000	0.105000	0.106000	0.107000	0.108000	0.109000	0.110000	0.111000	0.112000	0.113000	0.114000	0.115000	0.116000	0.117000	0.118000	0.119000	0.120000	0.121000	0.122000	0.123000	0.124000	0.125000	0.126000	0.127000	0.128000	0.129000	0.130000	0.131000	0.132000	0.133000	0.134000	0.135000	0.136000	0.137000	0.138000	0.139000	0.140000	0.141000	0.142000	0.143000	0.144000	0.145000	0.146000	0.147000	0.148000	0.149000	0.150000	0.151000	0.152000	0.153000	0.154000	0.155000	0.156000	0.157000	0.158000	0.159000	0.160000	0.161000	0.162000	0.163000	0.164000	0.165000	0.166000	0.167000	0.168000	0.169000	0.170000	0.171000	0.172000	0.173000	0.174000	0.175000	0.176000	0.177000	0.178000	0.179000	0.180000	0.181000	0.182000	0.183000	0.184000	0.185000	0.186000	0.187000	0.188000	0.189000	0.190000	0.191000	0.192000	0.193000	0.194000	0.195000	0.196000	0.197000	0.198000	0.199000	0.200000	0.201000	0.202000	0.203000	0.204000	0.205000	0.206000	0.207000	0.208000	0.209000	0.210000	0.211000	0.212000	0.213000	0.214000	0.215000	0.216000	0.217000	0.218000	0.219000	0.220000	0.221000	0.222000	0.223000	0.224000	0.225000	0.226000	0.227000	0.228000	0.229000	0.230000	0.231000	0.232000	0.233000	0.234000	0.235000	0.236000	0.237000	0.238000	0.239000	0.240000	0.241000	0.242000	0.243000	0.244000	0.245000	0.246000	0.247000	0.248000	0.249000	0.250000	0.251000	0.252000	0.253000	0.254000	0.255000	0.256000	0.257000	0.258000	0.259000	0.260000	0.261000	0.262000	0.263000	0.264000	0.265000	0.266000	0.267000	0.268000	0.269000	0.270000	0.271000	0.272000	0.273000	0.274000	0.275000	0.276000	0.277000	0.278000	0.279000	0.280000	0.281000	0.282000	0.283000	0.284000	0.285000	0.286000	0.287000	0.288000	0.289000	0.290000	0.291000	0.292000	0.293000	0.294000	0.295000	0.296000	0.297000	0.298000	0.299000	0.300000	0.301000	0.302000	0.303000	0.304000	0.305000	0.306000	0.307000	0.308000	0.309000	0.310000	0.311000	0.312000	0.313000	0.314000	0.315000	0.316000	0.317000	0.318000	0.319000	0.320000	0.321000	0.322000	0.323000	0.324000	0.325000	0.326000	0.327000	0.328000	0.329000	0.330000	0.331000	0.332000	0.333000	0.334000	0.335000	0.336000	0.337000	0.338000	0.339000	0.340000	0.341000	0.342000	0.343000	0.344000	0.345000	0.346000	0.347000	0.348000	0.349000	0.350000	0.351000	0.352000	0.353000	0.354000	0.355000	0.356000	0.357000	0.358000	0.359000	0.360000	0.361000	0.362000	0.363000	0.364000	0.365000	0.366000	0.367000	0.368000	0.369000	0.370000	0.371000	0.372000	0.373000	0.374000	0.375000	0.376000	0.377000	0.378000	0.379000	0.380000	0.381000	0.382000	0.383000	0.384000	0.385000	0.386000	0.387000	0.388000	0.389000	0.390000	0.391000	0.392000	0.393000	0.394000	0.395000	0.396000	0.397000	0.398000	0.399000	0.400000	0.401000	0.402000	0.403000	0.404000	0.405000	0.406000	0.407000	0.408000	0.409000	0.410000	0.411000	0.412000	0.413000	0.414000	0.415000	0.416000	0.417000	0.418000	0.419000	0.420000	0.421000	0.422000	0.423000	0.424000	0.425000	0.426000	0.427000	0.428000	0.429000	0.430000	0.431000	0.432000	0.433000	0.434000	0.435000	0.436000	0.437000	0.438000	0.439000	0.440000	0.441000	0.442000	0.443000	0.444000	0.445000	0.446000	0.447000	0.448000	0.449000	0.450000	0.451000	0.452000	0.453000	0.454000	0.455000	0.456000	0.457000	0.458000	0.459000	0.460000	0.461000	0.462000	0.463000	0.464000	0.465000	0.466000	0.467000	0.468000	0.469000	0.470000	0.471000	0.472000	0.473000	0.474000	0.475000	0.476000	0.477000	0.478000	0.479000	0.480000	0.481000	0.482000	0.483000	0.484000	0.485000	0.486000	0.487000	0.488000	0.489000	0.490000	0.491000	0.492000	0.493000	0.494000	0.495000	0.496000	0.497000	0.498000	0.499000	0.500000	0.501000	0.502000	0.503000	0.504000	0.505000	0.506000	0.507000	0.508000	0.509000	0.510000	0.511000	0.512000	0.513000	0.514000	0.515000	0.516000	0.517000	0.518000	0.519000	0.520000	0.521000	0.522000	0.523000	0.524000	0.525000	0.526000	0.527000	0.528000	0.529000	0.530000	0.531000	0.532000	0.533000	0.534000	0.535000	0.536000	0.537000	0.538000	0.539000	0.540000	0.541000	0.542000	0.543000	0.544000	0.545000	0.546000	0.547000	0.548000	0.549000	0.550000	0.551000	0.552000	0.553000	0.554000	0.555000	0.556000	0.557000	0.558000	0.559000	0.560000	0.561000	0.562000	0.563000	0.564000	0.565000	0.566000	0.567000	0.568000	0.569000	0.570000	0.571000	0.572000	0.573000	0.574000	0.575000	0.576000	0.577000	0.578000	0.579000	0.580000	0.581000	0.582000	0.583000	0.584000	0.585000
pressure_ventricle (mmHg)	11.410000	11.470000	11.520000	11.580000	11.630000	11.700000	11.790000	11.880000	11.980000	12.090000	12.210000	12.330000	12.450000	12.540000	12.650000	12.750000	12.930000	13.120000	13.390000	13.720000	14.070000	14.480000	14.920000	15.380000	15.860000	16.380000	16.900000	17.450000	18.030000	18.630000	19.240000	19.860000	20.500000	21.170000	21.830000	22.500000	23.200000	23.920000	24.650000	25.430000	26.210000	27.030000	27.840000	28.680000	29.570000	30.460000	31.400000	32.300000	33.240000	34.210000	35.170000	36.120000	37.060000	38.040000	39.000000	39.960000	40.940000	41.900000	42.860000	43.820000	44.760000	45.740000	46.670000	47.570000	48.510000	49.450000	50.390000	51.290000	52.170000	53.060000	53.930000	54.810000	55.680000	56.500000	57.340000	58.180000	59.000000	59.790000	60.550000	61.320000	62.040000	62.740000	63.440000	64.160000	64.800000	65.450000	66.080000	66.680000	67.270000	67.810000	68.350000	68.860000	69.350000	69.810000	70.270000	70.680000	71.080000	71.490000	71.860000	72.210000	72.570000	72.880000	73.210000	73.500000	73.780000	74.030000	74.280000	74.470000	74.680000	74.880000	75.060000	75.230000	75.390000	75.540000	75.670000	75.760000	75.830000	75.890000	75.930000	76.000000	76.020000	76.060000	76.070000	76.040000	76.050000	76.060000	76.030000	76.020000	75.970000	75.940000	75.880000	75.810000	75.780000	75.730000	75.630000	75.550000	75.440000	75.310000	75.250000	75.170000	75.080000	74.980000	74.870000	74.750000	74.670000	74.570000	74.460000	74.320000	74.180000	74.040000	73.910000	73.770000	73.660000	73.550000	73.440000	73.320000	73.190000	73.070000	72.910000	72.790000	72.670000	72.540000	72.410000	72.280000	72.180000	72.080000	71.960000	71.850000	71.720000	71.600000	71.480000	71.350000	71.220000	71.120000	71.010000	70.900000	70.780000	70.690000	70.560000	70.460000	70.350000	70.240000	70.120000	70.000000	69.910000	69.800000	69.720000	69.630000	69.560000	69.470000	69.380000	69.250000	69.140000	69.060000	68.970000	68.900000	68.780000	68.690000	68.590000	68.490000	68.400000	68.280000	68.190000	68.080000	68.000000	67.910000	67.810000	67.760000	67.690000	67.610000	67.510000	67.440000	67.350000	67.260000	67.180000	67.090000	67.030000	66.940000	66.850000	66.780000	66.690000	66.590000	66.490000	66.410000	66.340000	66.270000	66.170000	66.100000	65.990000	65.930000	65.860000	65.770000	65.700000	65.620000	65.550000	65.500000	65.430000	65.380000	65.310000	65.250000	65.210000	65.180000	65.120000	65.080000	65.050000	65.020000	65.000000	64.950000	64.920000	64.890000	64.870000	64.820000	64.820000	64.810000	64.810000	64.810000	64.770000	64.750000	64.730000	64.720000	64.700000	64.670000	64.640000	64.610000	64.560000	64.530000	64.530000	64.500000	64.480000	64.430000	64.420000	64.390000	64.360000	64.340000	64.320000	64.280000	64.250000	64.220000	64.170000	64.160000	64.130000	64.070000	63.990000	63.970000	63.880000	63.820000	63.770000	63.730000	63.670000	63.600000	63.540000	63.460000	63.380000	63.280000	63.170000	63.060000	62.940000	62.820000	62.700000	62.580000	62.420000	62.270000	62.120000	61.920000	61.730000	61.530000	61.310000	61.080000	60.840000	60.570000	60.300000	60.000000	59.680000	59.370000	59.010000	58.640000	58.270000	57.890000	57.500000	57.080000	56.670000	56.260000	55.830000	55.340000	54.840000	54.310000	53.740000	53.130000	52.470000	51.810000	51.130000	50.410000	49.710000	49.020000	48.330000	47.680000	47.020000	46.400000	45.790000	45.200000	44.650000	44.110000	43.600000	43.090000	42.600000	42.160000	41.730000	41.330000	40.970000	40.600000	40.280000	39.970000	39.640000	39.360000	39.080000	38.800000	38.560000	38.310000	38.050000	37.830000	37.590000	37.350000	37.100000	36.850000	36.600000	36.340000	36.080000	35.820000	35.560000	35.240000	34.930000	34.630000	34.310000	33.970000	33.650000	33.280000	32.930000	32.580000	32.210000	31.890000	31.530000	31.220000	30.860000	30.490000	30.140000	29.820000	29.470000	29.150000	28.800000	28.480000	28.170000	27.810000	27.470000	27.170000	26.890000	26.600000	26.350000	26.100000	25.880000	25.640000	25.400000	25.150000	24.840000	24.420000	23.980000	23.460000	22.840000	22.190000	21.470000	20.710000	19.910000	19.140000	18.330000	17.530000	16.700000	15.900000	15.170000	14.420000	13.720000	13.050000	12.390000	11.820000	11.250000	10.720000	10.260000	9.800000	9.390000	8.980000	8.610000	8.220000	7.900000	7.560000	7.230000	6.920000	6.620000	6.320000	6.010000	5.700000	5.400000	5.170000	4.940000	4.720000	4.500000	4.290000	4.070000	3.900000	3.770000	3.640000	3.530000	3.430000	3.370000	3.330000	3.320000	3.320000	3.350000	3.370000	3.410000	3.450000	3.510000	3.580000	3.640000	3.710000	3.800000	3.900000	4.010000	4.120000	4.230000	4.350000	4.510000	4.620000	4.750000	4.870000	5.000000	5.150000	5.300000	5.450000	5.630000	5.760000	5.930000	6.080000	6.230000	6.410000	6.580000	6.710000	6.840000	7.000000	7.150000	7.300000	7.450000	7.590000	7.700000	7.820000	7.970000	8.110000	8.260000	8.400000	8.540000	8.640000	8.760000	8.850000	8.940000	9.020000	9.110000	9.210000	9.310000	9.400000	9.490000	9.590000	9.670000	9.760000	9.840000	9.920000	10.020000	10.090000	10.150000	10.220000	10.280000	10.320000	10.360000	10.420000	10.490000	10.520000	10.570000	10.610000	10.670000	10.720000	10.780000	10.800000	10.850000	10.890000	10.910000	10.940000	10.950000	10.970000	10.980000	11.010000	11.040000	11.100000	11.080000	11.090000	11.100000	11.140000	11.170000	11.200000	11.210000	11.260000	11.260000	11.240000	11.250000	11.250000	11.260000	11.290000	11.290000	11.290000	11.280000	11.280000	11.280000	11.250000	11.230000	11.240000	11.220000	11.200000	11.190000	11.180000	11.170000	11.140000	11.110000	11.090000	11.100000	11.080000	11.040000	11.030000	11.030000	11.020000	11.020000	10.990000	10.990000	11.000000	11.000000	11.030000	11.030000	11.050000	11.080000	11.150000	11.180000	11.230000
pressure_aorta_proximal (mmHg)	33.943299	33.926120	33.907891	33.872617	33.822462	33.750563	33.713209	33.676021	33.627490	33.590748	33.538957	33.522315	33.489476	33.454810	33.412097	33.381637	33.361355	33.325896	33.300128	33.256859	33.213812	33.165342	33.099011	33.047100	33.025442	33.007159	32.961957	32.926121	32.897920	32.879419	32.849739	32.809663	32.784511	32.758869	32.741616	32.723362	32.713656	32.697587	32.690000	32.692494	32.712586	32.730272	32.791505	32.844491	32.901555	32.970564	33.063610	33.177045	33.285431	33.454263	33.608698	33.797601	34.032608	34.298210	34.596745	34.952004	35.358718	35.793147	36.273341	36.796300	37.390175	38.036462	38.712773	39.423022	40.147826	40.936278	41.797260	42.679635	43.586510	44.521235	45.475059	46.446591	47.458089	48.475905	49.493278	50.519590	51.532180	52.535818	53.537702	54.497895	55.426370	56.409806	57.360550	58.282760	59.189468	60.069033	60.903593	61.709690	62.493237	63.261699	64.018948	64.729207	65.416813	66.083796	66.684124	67.265559	67.815195	68.351585	68.854763	69.311671	69.738417	70.146370	70.512463	70.823881	71.125803	71.361974	71.594758	71.814757	72.002331	72.157353	72.275445	72.371473	72.453330	72.511026	72.561140	72.585856	72.587220	72.568418	72.559913	72.517128	72.464774	72.419479	72.373028	72.310658	72.229249	72.152687	72.092662	72.015566	71.929723	71.843063	71.748073	71.668732	71.617469	71.556348	71.503630	71.467873	71.431358	71.408497	71.389900	71.380989	71.393419	71.430581	71.455998	71.500288	71.522316	71.547227	71.589893	71.646121	71.706769	71.758487	71.825855	71.924783	72.028665	72.144925	72.288281	72.439697	72.560307	72.700116	72.839368	72.979345	73.111575	73.251371	73.392731	73.511106	73.623945	73.747735	73.839123	73.910574	73.991824	74.069412	74.123650	74.165926	74.209442	74.262063	74.307537	74.345250	74.378181	74.387316	74.380000	74.379425	74.341479	74.324449	74.288116	74.234163	74.156533	74.054665	73.950069	73.843947	73.685052	73.551620	73.427671	73.313902	73.186259	73.037938	72.897281	72.739701	72.593068	72.420930	72.258226	72.108560	71.955046	71.786048	71.612164	71.447470	71.264206	71.097317	70.921526	70.732157	70.546669	70.370600	70.179308	70.015451	69.826051	69.632534	69.453491	69.271735	69.083352	68.913156	68.757539	68.601365	68.438333	68.255746	68.098223	67.962537	67.819084	67.661959	67.514586	67.349202	67.189558	67.046200	66.902199	66.758707	66.634931	66.532224	66.428067	66.312507	66.229398	66.141257	66.044790	65.946504	65.841333	65.736912	65.631079	65.551773	65.460979	65.364342	65.267662	65.177335	65.097035	64.981782	64.866881	64.779047	64.666332	64.558448	64.454080	64.335978	64.240273	64.116952	64.011059	63.916589	63.798931	63.665356	63.538492	63.413431	63.263592	63.114884	62.982973	62.852821	62.723520	62.586848	62.429268	62.258816	62.130272	61.983904	61.811626	61.648833	61.499129	61.344898	61.180320	61.022962	60.848029	60.682933	60.511213	60.327917	60.163867	60.012432	59.847233	59.690811	59.525295	59.358565	59.208507	59.049874	58.886806	58.733889	58.584375	58.418105	58.261928	58.097659	57.932814	57.761243	57.594832	57.432582	57.252053	57.114490	56.983743	56.854703	56.709952	56.576023	56.451121	56.304809	56.140252	56.019767	55.891101	55.745801	55.602053	55.468877	55.331316	55.173504	55.026348	54.888357	54.726519	54.550675	54.398561	54.254028	54.098480	53.949609	53.783408	53.599942	53.433464	53.254964	53.083260	52.902949	52.695790	52.513754	52.313006	52.113458	51.906971	51.692101	51.474525	51.253991	51.028829	50.810765	50.557540	50.312986	50.073557	49.797726	49.505048	49.230101	48.962409	48.701655	48.396650	48.107640	47.816140	47.510854	47.192989	46.870487	46.547815	46.216482	45.902525	45.588024	45.285882	44.995999	44.706044	44.411954	44.136322	43.894334	43.626134	43.359523	43.117288	42.913492	42.732847	42.554563	42.408994	42.295770	42.181359	42.077726	42.003904	41.940684	41.896842	41.888523	41.870454	41.860411	41.893175	41.934374	41.964686	41.986360	42.006267	42.054149	42.143753	42.206974	42.261250	42.305533	42.363617	42.442973	42.512400	42.580988	42.614351	42.688343	42.756504	42.806694	42.844734	42.882935	42.935924	42.979086	43.014689	43.042703	43.062192	43.079958	43.094522	43.098347	43.079125	43.070904	43.037578	43.010771	42.967565	42.922870	42.884833	42.828541	42.757388	42.679351	42.593767	42.497358	42.418703	42.341915	42.261541	42.198395	42.091028	41.986615	41.882205	41.776222	41.682184	41.593169	41.496684	41.401004	41.305472	41.202046	41.089574	40.980486	40.885486	40.800048	40.711746	40.615076	40.510498	40.403770	40.321551	40.227072	40.163179	40.120042	40.025222	39.929765	39.886867	39.827756	39.771011	39.728928	39.699560	39.668795	39.615686	39.581693	39.529595	39.483691	39.447686	39.403663	39.356236	39.322457	39.288133	39.261848	39.245080	39.200944	39.190000	39.178228	39.143532	39.127094	39.109691	39.091692	39.083131	39.051217	39.040000	39.033439	39.002668	38.977475	38.960324	38.952133	38.921903	38.893402	38.853954	38.805345	38.773559	38.747975	38.721564	38.704581	38.673865	38.636312	38.611583	38.589258	38.540182	38.478231	38.425119	38.388185	38.361986	38.320477	38.273211	38.242425	38.214611	38.160581	38.124940	38.099365	38.054308	38.011139	37.971056	37.919266	37.875208	37.813080	37.769848	37.711761	37.654306	37.612560	37.574352	37.517524	37.447343	37.396014	37.326543	37.269535	37.221851	37.188146	37.157686	37.100878	37.030000	35.490000	35.455782	35.404471	35.356136	35.325047	35.288525	35.238233	35.204176	35.169282	35.140549	35.148718	35.138501	35.120261	35.093191	35.065678	35.060000	35.059899	35.032612	35.005329	34.987218	34.959409	34.921425	34.893439	34.872480	34.829015	34.820581	34.812560	34.781795	34.757854	34.741000	34.723929	34.703521	34.666606	34.631099	34.614070	34.570610	34.554273	34.533667	34.498443	34.474941	34.457995	34.440501	34.405288	34.377694	34.352677	34.316338	34.274097	34.242347	34.214908	34.169923	34.131038	34.130000	34.113509	34.083870	34.062244	34.041224	34.003968	33.969409	33.951940
volume_ventricle (ml)	17.936877	17.955999	17.969795	17.977779	17.979661	17.979638	17.979523	17.979243	17.978725	17.977895	17.976680	17.975005	17.972797	17.969983	17.966489	17.962241	17.957167	17.951192	17.944242	17.936245	17.927126	17.916813	17.905230	17.892306	17.877966	19.700000	19.699957	19.699829	19.699616	19.699318	19.698936	19.698470	19.697920	19.697288	19.696572	19.695774	19.694894	19.693932	19.692888	19.691764	19.690559	19.689273	19.687908	19.686463	19.684938	19.683335	19.677540	19.660403	19.632761	19.595637	19.550053	19.497030	19.437590	19.372756	19.303549	19.230991	19.156104	19.079910	19.003430	18.927687	18.853703	18.782499	18.715098	18.652520	18.595789	18.545925	18.502619	18.461817	18.422959	18.385824	18.350195	18.315855	18.282584	18.250165	18.218379	18.187009	18.155836	18.124642	18.093209	18.061320	18.028755	17.995296	17.960726	17.924827	17.887379	17.848166	17.806897	17.763076	17.716878	17.668582	17.618469	17.566817	17.513908	17.460020	17.405433	17.350427	17.295282	17.240277	17.185692	17.131807	17.078901	17.027254	16.977147	16.928857	16.882667	16.838854	16.797647	16.758427	16.720802	16.684597	16.649639	16.615755	16.582771	16.550513	16.518808	16.487482	16.456362	16.425275	16.394046	16.362502	16.330470	16.297777	16.264248	16.229709	16.193989	16.156913	16.118322	16.079096	16.039744	16.000164	15.960255	15.919914	15.879039	15.837528	15.795279	15.752190	15.708160	15.663085	15.616865	15.569396	15.520577	15.470306	15.418481	15.365000	15.309760	15.252661	15.193598	15.131758	15.066395	14.997671	14.925752	14.850804	14.772990	14.692476	14.609426	14.524007	14.436381	14.346715	14.255174	14.161922	14.067124	13.970945	13.873549	13.775103	13.675771	13.575717	13.475107	13.371943	13.262160	13.146397	13.025447	12.900101	12.771152	12.639391	12.505611	12.370603	12.235160	12.100073	11.966134	11.834135	11.704869	11.579126	11.457700	11.341382	11.230963	11.127237	11.030994	10.940943	10.849835	10.757504	10.664555	10.571597	10.479234	10.388074	10.298723	10.211789	10.127877	10.047594	9.971547	9.900343	9.834588	9.774888	9.721851	9.676082	9.638189	9.608779	9.588457	9.576938	9.567945	9.560042	9.553112	9.547036	9.541693	9.536966	9.532735	9.528881	9.525285	9.521828	9.518391	9.514854	9.511099	9.507007	9.502458	9.497333	9.491514	9.484881	9.477315	9.468596	9.456873	9.441763	9.423621	9.402801	9.379659	9.354549	9.327826	9.299845	9.270962	9.241531	9.211907	9.182444	9.153499	9.125425	9.098579	9.073313	9.049985	9.028948	9.010557	8.995156	8.981729	8.969358	8.957925	8.947314	8.937409	8.928093	8.919249	8.910761	8.902511	8.894384	8.886263	8.878031	8.869571	8.860767	8.851502	8.841659	8.831122	8.819775	8.807500	8.794180	8.779252	8.762221	8.743297	8.722696	8.700632	8.677318	8.652970	8.627801	8.602025	8.575857	8.549510	8.523200	8.497141	8.471545	8.446629	8.422606	8.399689	8.378095	8.358036	8.339727	8.322995	8.306996	8.291634	8.276850	8.262583	8.248774	8.235363	8.222292	8.209499	8.196927	8.184515	8.172203	8.159932	8.147643	8.135275	8.122770	8.110068	8.097108	8.083832	8.070180	8.055908	8.040280	8.023424	8.005564	7.986929	7.967744	7.948237	7.928632	7.909158	7.890040	7.871505	7.853780	7.837091	7.821664	7.807726	7.795504	7.785224	7.777112	7.771396	7.768301	7.767881	7.768749	7.770476	7.772964	7.776114	7.779825	7.783999	7.788538	7.793341	7.798310	7.803346	7.808349	7.813221	7.817862	7.822173	7.826055	7.829409	7.832136	7.834137	7.835313	7.835562	7.834785	7.833036	7.830409	7.826997	7.822895	7.818195	7.812993	7.807380	7.801452	7.795301	7.789021	7.782707	7.776451	7.770348	7.764491	7.758973	7.753889	7.749333	7.745397	7.742174	7.739260	7.736314	7.733357	7.730407	7.727484	7.724607	7.721795	7.719068	7.716445	7.713945	7.711589	7.709395	7.707382	7.705570	7.703978	7.702626	7.701533	7.700719	7.700202	7.700002	7.702341	7.710218	7.723237	7.740972	7.762995	7.788881	7.818201	7.850530	7.885442	7.922508	7.961304	8.001401	8.042373	8.083795	8.125238	8.166276	8.206483	8.245432	8.282697	8.317850	8.351053	8.383720	8.416046	8.448149	8.480145	8.512151	8.544286	8.576665	8.609407	8.642627	8.676444	8.710975	8.746336	8.782645	8.820019	8.858575	8.898430	8.939702	8.982507	9.026962	9.073366	9.122606	9.174635	9.229277	9.286359	9.345704	9.407137	9.470484	9.535568	9.602216	9.670251	9.739498	9.809783	9.880930	9.952763	10.025109	10.097790	10.170633	10.243462	10.316102	10.388687	10.464116	10.542791	10.624269	10.708107	10.793862	10.881090	10.969349	11.058195	11.147186	11.235878	11.323829	11.410594	11.495732	11.578798	11.659350	11.736945	11.811140	11.881491	11.947555	12.008929	12.066560	12.121252	12.173313	12.223054	12.270785	12.316815	12.361455	12.405014	12.447801	12.490127	12.532302	12.574635	12.617436	12.661015	12.705682	12.751746	12.799517	12.849305	12.901421	12.956172	13.013568	13.073306	13.135191	13.199026	13.264617	13.331769	13.400285	13.469970	13.540629	13.612067	13.684087	13.756495	13.829095	13.901692	13.974089	14.046092	14.117506	14.188134	14.257781	14.326252	14.394358	14.463572	14.533712	14.604571	14.675942	14.747617	14.819389	14.891050	14.962392	15.033208	15.103291	15.172434	15.240428	15.307066	15.372142	15.435446	15.496772	15.555913	15.612661	15.666808	15.718469	15.768549	15.817204	15.864532	15.910628	15.955590	15.999513	16.042494	16.084630	16.126017	16.166752	16.206932	16.246652	16.286010	16.325102	16.364024	16.402873	16.441746	16.480739	16.519948	16.559371	16.598512	16.637306	16.675771	16.713925	16.751788	16.789375	16.826707	16.863802	16.900677	16.937351	16.973842	17.010168	17.046348	17.082400	17.118342	17.154193	17.189970	17.225692	17.261377	17.297229	17.335380	17.376047	17.418739	17.462966	17.508238	17.554066	17.599960	17.645428	17.689982	17.733131	17.774385	17.813255	17.849250	17.881880	17.910655
flow_aorta_proximal (ml/s)	1.294796	1.295558	1.296420	1.297347	1.298304	1.299256	1.300167	1.301003	1.301727	1.302306	1.302703	1.302883	1.273891	1.155785	0.959609	0.699258	0.388629	0.041615	-0.327887	-0.705983	-1.078777	-1.432374	-1.752879	-2.026396	-2.239031	-2.376888	-2.426071	-2.417939	-2.392736	-2.349353	-2.286681	-2.203611	-2.099034	-1.971841	-1.820924	-1.645172	-1.443476	-1.214729	-0.957821	-0.671642	-0.355084	-0.007038	0.373606	5.151657	6.255997	7.361928	8.469449	9.578555	10.689244	11.801511	12.915355	14.030771	15.147756	16.266306	17.386420	18.508092	19.631320	20.756101	21.884275	23.045580	24.243110	25.467306	26.708608	27.957459	29.204297	30.439565	31.653703	32.837153	33.980354	35.073748	36.107776	37.072879	37.959497	38.766879	39.531620	40.261557	40.959745	41.629241	42.273102	42.894382	43.496139	44.081429	44.653307	45.214831	45.769055	46.319037	46.867832	47.418496	47.974086	48.539778	49.122805	49.718416	50.320873	50.924440	51.523377	52.111947	52.684413	53.235037	53.758080	54.247805	54.698475	55.104351	55.459696	55.758771	56.012058	56.242149	56.452024	56.644500	56.822393	56.988521	57.145701	57.296748	57.444481	57.591716	57.741270	57.895960	58.058603	58.232015	58.419315	58.632219	58.870992	59.129330	59.400929	59.679485	59.958695	60.232254	60.493858	60.737205	60.955989	61.143908	61.294656	61.401931	61.459429	61.463363	61.428175	61.360722	61.265195	61.145782	61.006671	60.852051	60.686110	60.513038	60.337023	60.162254	59.992919	59.833208	59.687308	59.559409	59.453698	59.371642	59.300627	59.237284	59.180209	59.127999	59.079248	59.032553	58.986508	58.939711	58.890757	58.838240	58.780758	58.716906	58.645279	58.564473	58.470731	58.359529	58.232153	58.090034	57.934602	57.767287	57.589521	57.402734	57.208355	57.007816	56.802547	56.593979	56.383541	56.172665	55.962695	55.743915	55.510368	55.264070	55.007032	54.741271	54.468800	54.191634	53.911785	53.631270	53.352101	53.076292	52.805859	52.542815	52.289173	52.046325	51.809083	51.575531	51.345298	51.118015	50.893312	50.670818	50.450163	50.230978	50.012892	49.795536	49.578539	49.361530	49.144141	48.926001	48.709382	48.501934	48.302371	48.108678	47.918839	47.730837	47.542657	47.352282	47.157697	46.956886	46.747833	46.528522	46.296937	46.051062	45.788881	45.508378	45.196150	44.824476	44.400485	43.933227	43.431753	42.905114	42.362360	41.812543	41.264713	40.727920	40.211215	39.723650	39.274274	38.872139	38.526295	38.222818	37.940025	37.675330	37.426145	37.189883	36.963957	36.745779	36.532763	36.322322	36.111868	35.898814	35.680574	35.454559	35.218183	34.969221	34.712359	34.450382	34.184038	33.914073	33.641235	33.366271	33.089927	32.812951	32.536091	32.260092	31.985702	31.713668	31.444737	31.179656	30.919480	30.665614	30.417151	30.172948	29.931859	29.692738	29.454441	29.215822	28.975735	28.733036	28.486579	28.235219	27.977810	27.713208	27.440267	27.157842	26.861883	26.542519	26.202626	25.846274	25.477530	25.100461	24.719135	24.337621	23.959986	23.590298	23.232624	22.891033	22.569593	22.272370	22.003434	21.762208	21.541651	21.338391	21.149095	20.970430	20.799064	20.631664	20.464896	20.295429	20.119928	19.935061	19.737496	19.523900	19.290939	19.035375	18.758220	18.461220	18.144784	17.809323	17.455245	17.082961	16.692881	16.285414	15.860971	15.419961	14.962795	14.489882	14.001632	13.498455	12.972781	12.375357	11.707353	10.980470	10.206413	9.396884	8.563585	7.718221	6.872495	6.038109	5.226766	4.450170	3.720024	3.048031	2.445894	1.894117	1.327083	0.748825	0.166625	-0.412233	-0.980466	-1.530791	-2.055925	-2.548583	-3.001485	-3.407345	-3.758881	-4.048809	-4.269847	-4.414711	-4.476117	-4.448058	-4.336365	-4.153071	-3.910258	-3.620002	-3.294385	-2.945485	-2.585382	-2.226156	-1.879885	-1.558649	-1.274527	-1.039600	-0.865946	-0.765311	-0.703323	-0.649893	-0.603794	-0.563800	-0.528682	-0.497214	-0.468169	-0.440319	-0.412439	-0.383300	-0.351676	-0.316340	-0.276065	-0.229623	-0.175790	-0.113970	-0.044726	0.031261	0.113312	0.200746	0.292882	0.389042	0.488544	0.590709	0.694857	0.800306	0.906378	1.012392	1.117667	1.223243	1.334101	1.449917	1.569912	1.693306	1.819320	1.947173	2.076085	2.205278	2.333970	2.461383	2.586737	2.709251	2.828146	2.942643	3.051960	3.157044	3.262002	3.366673	3.470631	3.573452	3.674708	3.773975	3.870828	3.964840	4.055586	4.142641	4.225578	4.303973	4.377400	4.445433	4.511855	4.580081	4.649130	4.718021	4.785774	4.851410	4.913947	4.972406	5.025806	5.073168	5.113510	5.145852	5.169215	5.182617	5.184567	5.166112	5.126432	5.068325	4.994587	4.908016	4.811408	4.707560	4.599270	4.489334	4.380549	4.275713	4.177622	4.089074	4.012864	3.948633	3.883722	3.817278	3.750246	3.683570	3.618195	3.555065	3.495125	3.439319	3.388593	3.343890	3.306155	3.276333	3.255369	3.244206	3.239858	3.235878	3.232149	3.228674	3.225456	3.222499	3.219806	3.217380	3.215223	3.213341	3.211734	3.210408	3.209365	3.208607	3.208140	3.207964	3.219908	3.258351	3.319301	3.398630	3.492210	3.595915	3.705616	3.817186	3.926498	4.029423	4.121835	4.199607	4.258610	4.294717	4.304330	4.303741	4.302312	4.300063	4.297016	4.293189	4.288605	4.283282	4.277241	4.270502	4.263087	4.255015	4.246306	4.236981	4.227060	4.214059	4.182163	4.130949	4.063269	3.981976	3.889920	3.789953	3.684926	3.577692	3.471102	3.368007	3.271258	3.183708	3.108208	3.047610	3.000444	2.957481	2.917855	2.881126	2.846852	2.814593	2.783907	2.754353	2.725491	2.696879	2.668075	2.638639	2.608131	2.576107	2.542129	2.505753	2.466886	2.426151	2.383822	2.340155	2.295410	2.249842	2.203711	2.157273	2.110787	2.064510	2.018700	1.973614	1.929510	1.886646	1.845252	1.802192	1.755854	1.707204	1.657206	1.606825	1.557026	1.508772	1.463029	1.420761	1.382932	1.350508	1.324452	1.305729	1.295305	1.293450	1.293665	1.294092

Subject CC#1 stress
time (s)	0.000000	0.001000	0.002000	0.003000	0.004000	0.005000	0.006000	0.007000	0.008000	0.009000	0.010000	0.011000	0.012000	0.013000	0.014000	0.015000	0.016000	0.017000	0.018000	0.019000	0.020000	0.021000	0.022000	0.023000	0.024000	0.025000	0.026000	0.027000	0.028000	0.029000	0.030000	0.031000	0.032000	0.033000	0.034000	0.035000	0.036000	0.037000	0.038000	0.039000	0.040000	0.041000	0.042000	0.043000	0.044000	0.045000	0.046000	0.047000	0.048000	0.049000	0.050000	0.051000	0.052000	0.053000	0.054000	0.055000	0.056000	0.057000	0.058000	0.059000	0.060000	0.061000	0.062000	0.063000	0.064000	0.065000	0.066000	0.067000	0.068000	0.069000	0.070000	0.071000	0.072000	0.073000	0.074000	0.075000	0.076000	0.077000	0.078000	0.079000	0.080000	0.081000	0.082000	0.083000	0.084000	0.085000	0.086000	0.087000	0.088000	0.089000	0.090000	0.091000	0.092000	0.093000	0.094000	0.095000	0.096000	0.097000	0.098000	0.099000	0.100000	0.101000	0.102000	0.103000	0.104000	0.105000	0.106000	0.107000	0.108000	0.109000	0.110000	0.111000	0.112000	0.113000	0.114000	0.115000	0.116000	0.117000	0.118000	0.119000	0.120000	0.121000	0.122000	0.123000	0.124000	0.125000	0.126000	0.127000	0.128000	0.129000	0.130000	0.131000	0.132000	0.133000	0.134000	0.135000	0.136000	0.137000	0.138000	0.139000	0.140000	0.141000	0.142000	0.143000	0.144000	0.145000	0.146000	0.147000	0.148000	0.149000	0.150000	0.151000	0.152000	0.153000	0.154000	0.155000	0.156000	0.157000	0.158000	0.159000	0.160000	0.161000	0.162000	0.163000	0.164000	0.165000	0.166000	0.167000	0.168000	0.169000	0.170000	0.171000	0.172000	0.173000	0.174000	0.175000	0.176000	0.177000	0.178000	0.179000	0.180000	0.181000	0.182000	0.183000	0.184000	0.185000	0.186000	0.187000	0.188000	0.189000	0.190000	0.191000	0.192000	0.193000	0.194000	0.195000	0.196000	0.197000	0.198000	0.199000	0.200000	0.201000	0.202000	0.203000	0.204000	0.205000	0.206000	0.207000	0.208000	0.209000	0.210000	0.211000	0.212000	0.213000	0.214000	0.215000	0.216000	0.217000	0.218000	0.219000	0.220000	0.221000	0.222000	0.223000	0.224000	0.225000	0.226000	0.227000	0.228000	0.229000	0.230000	0.231000	0.232000	0.233000	0.234000	0.235000	0.236000	0.237000	0.238000	0.239000	0.240000	0.241000	0.242000	0.243000	0.244000	0.245000	0.246000	0.247000	0.248000	0.249000	0.250000	0.251000	0.252000	0.253000	0.254000	0.255000	0.256000	0.257000	0.258000	0.259000	0.260000	0.261000	0.262000	0.263000	0.264000	0.265000	0.266000	0.267000	0.268000	0.269000	0.270000	0.271000	0.272000	0.273000	0.274000	0.275000	0.276000	0.277000	0.278000	0.279000	0.280000	0.281000	0.282000	0.283000	0.284000	0.285000	0.286000	0.287000	0.288000	0.289000	0.290000	0.291000	0.292000	0.293000	0.294000	0.295000	0.296000	0.297000	0.298000	0.299000	0.300000	0.301000	0.302000	0.303000	0.304000	0.305000	0.306000	0.307000	0.308000	0.309000	0.310000	0.311000	0.312000	0.313000	0.314000	0.315000	0.316000	0.317000	0.318000	0.319000	0.320000	0.321000	0.322000	0.323000	0.324000	0.325000	0.326000	0.327000	0.328000	0.329000	0.330000	0.331000	0.332000	0.333000	0.334000	0.335000	0.336000	0.337000	0.338000	0.339000	0.340000	0.341000	0.342000	0.343000	0.344000	0.345000	0.346000	0.347000	0.348000	0.349000	0.350000	0.351000	0.352000	0.353000	0.354000	0.355000	0.356000	0.357000	0.358000	0.359000	0.360000	0.361000	0.362000	0.363000	0.364000	0.365000	0.366000	0.367000	0.368000	0.369000	0.370000	0.371000	0.372000	0.373000	0.374000	0.375000	0.376000	0.377000	0.378000	0.379000	0.380000	0.381000	0.382000	0.383000	0.384000	0.385000	0.386000	0.387000	0.388000	0.389000	0.390000	0.391000	0.392000	0.393000	0.394000	0.395000	0.396000	0.397000	0.398000	0.399000	0.400000	0.401000
pressure_ventricle (mmHg)	14.710000	14.750000	14.770000	14.730000	14.820000	14.890000	14.910000	15.020000	15.160000	15.270000	15.480000	15.700000	15.900000	16.200000	16.550000	16.920000	17.380000	17.880000	18.390000	19.000000	19.710000	20.400000	21.210000	22.140000	23.120000	24.180000	25.450000	26.760000	28.170000	29.790000	31.500000	33.330000	35.370000	37.490000	39.640000	41.940000	44.220000	46.410000	48.680000	50.880000	53.010000	55.220000	57.420000	59.570000	61.830000	64.090000	66.320000	68.680000	71.040000	73.320000	75.690000	78.030000	80.290000	82.550000	84.810000	86.930000	89.040000	91.160000	93.160000	95.190000	97.180000	99.050000	100.860000	102.680000	104.360000	105.930000	107.510000	108.940000	110.230000	111.530000	112.690000	113.710000	114.770000	115.680000	116.500000	117.410000	118.230000	118.930000	119.660000	120.270000	120.730000	121.230000	121.580000	121.770000	121.980000	122.080000	122.010000	121.990000	121.910000	121.730000	121.620000	121.530000	121.350000	121.230000	121.150000	120.960000	120.810000	120.700000	120.430000	120.170000	119.870000	119.470000	118.970000	118.500000	117.980000	117.380000	116.850000	116.280000	115.670000	115.220000	114.730000	114.190000	113.810000	113.390000	112.920000	112.580000	112.170000	111.680000	111.260000	110.820000	110.240000	109.790000	109.290000	108.700000	108.240000	107.790000	107.260000	106.850000	106.450000	105.960000	105.510000	105.080000	104.540000	104.060000	103.620000	103.140000	102.730000	102.390000	102.030000	101.660000	101.410000	101.120000	100.840000	100.650000	100.350000	100.030000	99.820000	99.500000	99.100000	98.800000	98.380000	97.940000	97.660000	97.350000	97.020000	96.790000	96.560000	96.290000	96.160000	96.010000	95.800000	95.760000	95.690000	95.560000	95.540000	95.490000	95.340000	95.250000	95.150000	94.990000	94.890000	94.810000	94.690000	94.630000	94.610000	94.510000	94.430000	94.420000	94.300000	94.180000	94.140000	93.990000	93.820000	93.690000	93.460000	93.200000	93.050000	92.820000	92.530000	92.290000	92.000000	91.620000	91.380000	91.110000	90.720000	90.480000	90.200000	89.830000	89.640000	89.400000	89.070000	88.870000	88.680000	88.390000	88.220000	88.060000	87.820000	87.660000	87.510000	87.270000	87.060000	86.860000	86.530000	86.270000	86.010000	85.670000	85.280000	84.880000	84.400000	83.910000	83.440000	82.860000	82.240000	81.700000	81.130000	80.500000	79.960000	79.330000	78.610000	77.960000	77.210000	76.370000	75.620000	74.840000	73.990000	73.270000	72.510000	71.680000	70.940000	70.190000	69.370000	68.650000	67.910000	67.090000	66.370000	65.640000	64.800000	64.030000	63.250000	62.350000	61.500000	60.640000	59.640000	58.630000	57.570000	56.400000	55.160000	53.930000	52.560000	51.090000	49.610000	47.990000	46.320000	44.690000	42.960000	41.160000	39.470000	37.720000	35.910000	34.260000	32.570000	30.810000	29.240000	27.660000	26.050000	24.590000	23.160000	21.720000	20.430000	19.160000	17.850000	16.740000	15.670000	14.540000	13.570000	12.650000	11.660000	10.770000	9.940000	9.020000	8.220000	7.450000	6.650000	5.900000	5.230000	4.540000	3.910000	3.360000	2.760000	2.200000	1.740000	1.230000	0.770000	0.420000	0.060000	-0.280000	-0.490000	-0.710000	-0.940000	-1.000000	-1.100000	-1.240000	-1.210000	-1.150000	-1.130000	-0.910000	-0.680000	-0.470000	-0.160000	0.230000	0.500000	0.890000	1.250000	1.500000	1.790000	2.070000	2.230000	2.440000	2.630000	2.750000	2.940000	3.110000	3.240000	3.410000	3.590000	3.740000	3.910000	4.130000	4.300000	4.470000	4.710000	4.900000	5.080000	5.370000	5.590000	5.820000	6.180000	6.490000	6.790000	7.260000	7.680000	8.100000	8.660000	9.210000	9.670000	10.210000	10.660000	10.940000	11.250000	11.470000	11.540000	11.690000	11.810000	11.810000	11.900000	12.000000	12.010000	12.150000	12.310000	12.430000	12.620000	12.850000	13.010000	13.210000	13.460000	13.600000	13.730000	13.900000	13.960000	13.990000	14.060000	14.090000	14.090000	14.170000	14.240000	14.260000	14.450000	14.570000	14.610000	14.750000	14.840000	14.810000	14.880000	14.910000	14.810000	14.820000	14.800000	14.670000	14.650000	14.610000	14.550000	14.620000
volume_ventricle (ml)	17.947445	18.026062	18.101502	18.173086	18.240138	18.303327	18.364461	18.423708	18.481216	18.537137	18.591620	18.644817	18.696876	18.747949	18.798185	18.847735	18.896749	18.945378	18.993817	19.044013	19.096333	19.149961	19.204082	19.257881	19.310541	19.361247	19.409183	19.453534	19.493484	19.528217	19.556917	19.578769	19.593739	19.607083	19.619865	19.632004	19.643417	19.654022	19.663738	19.672482	19.680172	19.686726	19.692062	19.696098	19.698751	19.699941	19.698831	19.693491	19.684051	19.670752	19.653837	19.633548	19.610128	19.583818	19.554861	19.523499	19.489975	19.454530	19.417407	19.378848	18.937265	18.934828	18.927701	18.916160	18.900481	18.880938	18.857808	18.831365	18.801887	18.769648	18.734923	18.697989	18.659121	18.618595	18.576286	18.515949	18.431588	18.326793	18.205156	18.070267	17.925715	17.775093	17.621989	17.469996	17.322703	17.183701	17.056580	16.944931	16.851401	16.766760	16.687204	16.612024	16.540515	16.471970	16.405682	16.340944	16.277051	16.213294	16.148968	16.083366	16.015781	15.945507	15.872257	15.797963	15.723006	15.647431	15.571280	15.494597	15.417426	15.339811	15.261795	15.183423	15.104737	15.025783	14.946602	14.867240	14.788114	14.710175	14.633094	14.556458	14.479856	14.402874	14.325102	14.246126	14.165535	14.082915	13.997856	13.909944	13.818768	13.723915	13.624382	13.519352	13.409399	13.295115	13.177091	13.055920	12.932194	12.806504	12.679443	12.551602	12.423573	12.295949	12.169321	12.044279	11.918815	11.791149	11.661728	11.530998	11.399404	11.267393	11.135410	11.003902	10.873315	10.744094	10.616685	10.491536	10.369090	10.249764	10.132854	10.017779	9.904364	9.792433	9.681812	9.572325	9.463797	9.356052	9.248916	9.142213	9.035769	8.929407	8.822953	8.716090	8.607439	8.497189	8.385963	8.274380	8.163064	8.052634	7.943713	7.836921	7.732881	7.632213	7.535539	7.443480	7.356657	7.275356	7.198120	7.124325	7.053533	6.985307	6.919207	6.854798	6.791641	6.729298	6.667332	6.605304	6.542778	6.479314	6.414477	6.346246	6.271106	6.190664	6.106788	6.021343	5.936196	5.853213	5.774260	5.701205	5.635913	5.580250	5.536083	5.505279	5.489704	5.484377	5.479887	5.476050	5.472765	5.469935	5.467461	5.465245	5.463187	5.461190	5.459154	5.456982	5.454574	5.451832	5.448659	5.445314	5.442012	5.438715	5.435381	5.431971	5.428445	5.424762	5.420882	5.416766	5.412372	5.407661	5.402593	5.397127	5.391159	5.383241	5.373104	5.361169	5.347852	5.333573	5.318750	5.303801	5.289144	5.275199	5.262382	5.251114	5.241812	5.234894	5.230523	5.226766	5.223155	5.219714	5.216469	5.213442	5.210659	5.208144	5.205921	5.204015	5.202449	5.201248	5.200436	5.200038	5.201112	5.207907	5.220403	5.238048	5.260289	5.286574	5.316350	5.349066	5.384168	5.421104	5.459323	5.498271	5.537396	5.576147	5.615733	5.659871	5.708346	5.760766	5.816737	5.875867	5.937764	6.002035	6.068288	6.136129	6.205168	6.275011	6.345266	6.415539	6.485804	6.556621	6.628372	6.701435	6.776192	6.853022	6.932304	7.014418	7.099745	7.188663	7.281553	7.378794	7.480766	7.587916	7.707531	7.842629	7.990779	8.149552	8.316519	8.489249	8.665315	8.842285	9.017731	9.189223	9.354332	9.510628	9.655682	9.787340	9.909233	10.024162	10.133345	10.237998	10.339339	10.438588	10.536960	10.635675	10.735949	10.839001	10.946048	11.058309	11.177000	11.303506	11.439362	11.583535	11.734612	11.891175	12.051809	12.215098	12.379627	12.543978	12.706737	12.866487	13.021812	13.171297	13.313526	13.448620	13.581600	13.712875	13.842312	13.969777	14.095136	14.218257	14.339005	14.457247	14.572849	14.685679	14.795602	14.902485	15.006194	15.106953	15.205483	15.301867	15.396162	15.488426	15.578716	15.667092	15.753611	15.838330	15.921309	16.002605	16.082276	16.160380	16.236975	16.311275	16.382625	16.451475	16.518277	16.583480	16.647538	16.710900	16.774019	16.837344	16.901329	16.966423	17.033078	17.101745	17.172886	17.247366	17.325053	17.405285	17.487399	17.570733	17.654623	17.738407	17.821422	17.903005
flow_aorta_proximal (ml/s)	0.852241	0.743630	0.628254	0.504264	0.365293	0.186974	-0.023039	-0.251599	-0.485561	-0.711777	-0.917104	-1.088393	-1.212500	-1.276278	-1.280462	-1.271816	-1.255870	-1.233065	-1.203842	-1.168645	-1.127913	-1.082089	-1.031614	-0.976931	-0.907863	-0.797585	-0.644496	-0.448307	-0.208727	0.074534	0.401766	0.773259	1.189302	1.650187	2.156202	2.923120	4.257395	6.102889	8.398981	11.085054	14.100487	17.384662	20.876959	24.516760	28.243445	79.814228	83.370899	86.821522	90.143347	93.313628	96.309615	99.108561	101.687716	104.024333	106.095663	107.879186	109.459509	110.924992	112.285133	113.549427	114.727371	115.828463	116.862197	117.838072	118.765583	119.654228	120.513354	121.335113	122.113276	122.851855	123.554862	124.226307	124.870202	125.490559	126.091388	126.676702	127.251395	127.859963	128.507394	129.168512	129.818140	130.431102	130.982221	131.446323	131.798230	132.012766	132.065387	131.961993	131.727421	131.381606	130.944484	130.435992	129.876063	129.284635	128.681642	128.087020	127.520704	127.000672	126.499373	125.997115	125.488029	124.966246	124.425898	123.861116	123.266032	122.634777	121.961481	121.237361	120.419232	119.507856	118.520621	117.474913	116.388119	115.277628	114.160825	113.055098	111.977835	110.942120	109.911491	108.875257	107.835598	106.794696	105.754730	104.717882	103.686333	102.662264	101.647855	100.645287	99.658849	98.704962	97.778209	96.868152	95.964350	95.056366	94.133758	93.186088	92.202917	91.173805	90.081011	88.877260	87.580885	86.222124	84.831214	83.438392	82.073895	80.767960	79.550826	78.452728	77.493599	76.627033	75.829721	75.085954	74.380020	73.696207	73.018803	72.332099	71.620381	70.867939	70.059061	69.180705	68.240434	67.249791	66.219584	65.160618	64.083698	62.999631	61.919223	60.853280	59.812606	58.800528	57.794223	56.791432	55.792564	54.798027	53.808230	52.823581	51.844487	50.871358	49.904602	48.943879	47.987144	47.034587	46.086589	45.143529	44.205788	43.273745	42.347780	41.428274	40.515607	39.610157	38.723943	37.881255	37.068954	36.271934	35.475088	34.663310	33.821492	32.934528	31.987311	30.964735	29.838625	28.583550	27.220458	25.771805	24.260048	22.707642	21.137045	19.570713	18.031102	16.540669	15.059016	13.492111	11.868463	10.219704	8.577470	6.973394	5.439110	4.006251	2.706451	1.571345	0.632566	-0.174159	-0.977872	-1.761180	-2.504709	-3.189086	-3.794937	-4.302890	-4.693570	-4.947606	-5.045622	-4.989461	-4.815184	-4.547326	-4.210317	-3.828587	-3.426569	-3.028691	-2.659386	-2.343084	-2.104215	-1.921110	-1.750339	-1.590780	-1.441345	-1.300947	-1.168497	-1.042907	-0.923090	-0.807958	-0.696422	-0.587393	-0.477745	-0.366808	-0.256785	-0.149874	-0.048279	0.045802	0.130166	0.202613	0.260943	0.302986	0.333470	0.357992	0.378035	0.395081	0.410612	0.426112	0.443062	0.462946	0.487246	0.517458	0.555719	0.602448	0.657144	0.719301	0.788419	0.863994	0.945522	1.032502	1.124429	1.220802	1.321605	1.444318	1.593413	1.762756	1.946216	2.137659	2.330953	2.519964	2.698560	2.860608	3.001047	3.141242	3.287769	3.435381	3.578833	3.712877	3.832267	3.931758	4.006101	4.050051	4.057753	4.017218	3.933019	3.815042	3.673177	3.517313	3.357337	3.203138	3.064605	2.951627	2.874091	2.838994	2.816077	2.794853	2.775526	2.758297	2.743369	2.730945	2.721226	2.714416	2.710716	2.712354	2.737606	2.785708	2.850295	2.925004	3.003472	3.079333	3.146226	3.197786	3.227649	3.221795	3.122810	2.937575	2.687447	2.393783	2.077940	1.761276	1.465148	1.210913	1.019927	0.913549	0.906826	0.970245	1.089090	1.254213	1.456465	1.686701	1.935771	2.194530	2.453830	2.704523	2.952779	3.263466	3.626277	4.019199	4.420216	4.807314	5.158477	5.451691	5.664940	5.776210	5.779676	5.734556	5.653926	5.543712	5.409836	5.258224	5.094799	4.925485	4.756207	4.592889	4.441454	4.302297	4.159650	4.013036	3.863584	3.712423	3.560683	3.409494	3.259986	3.113287	2.970528	2.831602	2.693575	2.556530	2.420780	2.286639	2.154422	2.024442	1.897012	1.772447	1.651061	1.534392	1.424759	1.320527	1.219888	1.121036	1.022162	0.921460

Subject CC#2 rest
time (s)	0.000000	0.001000	0.002000	0.003000	0.004000	0.005000	0.006000	0.007000	0.008000	0.009000	0.010000	0.011000	0.012000	0.013000	0.014000	0.015000	0.016000	0.017000	0.018000	0.019000	0.020000	0.021000	0.022000	0.023000	0.024000	0.025000	0.026000	0.027000	0.028000	0.029000	0.030000	0.031000	0.032000	0.033000	0.034000	0.035000	0.036000	0.037000	0.038000	0.039000	0.040000	0.041000	0.042000	0.043000	0.044000	0.045000	0.046000	0.047000	0.048000	0.049000	0.050000	0.051000	0.052000	0.053000	0.054000	0.055000	0.056000	0.057000	0.058000	0.059000	0.060000	0.061000	0.062000	0.063000	0.064000	0.065000	0.066000	0.067000	0.068000	0.069000	0.070000	0.071000	0.072000	0.073000	0.074000	0.075000	0.076000	0.077000	0.078000	0.079000	0.080000	0.081000	0.082000	0.083000	0.084000	0.085000	0.086000	0.087000	0.088000	0.089000	0.090000	0.091000	0.092000	0.093000	0.094000	0.095000	0.096000	0.097000	0.098000	0.099000	0.100000	0.101000	0.102000	0.103000	0.104000	0.105000	0.106000	0.107000	0.108000	0.109000	0.110000	0.111000	0.112000	0.113000	0.114000	0.115000	0.116000	0.117000	0.118000	0.119000	0.120000	0.121000	0.122000	0.123000	0.124000	0.125000	0.126000	0.127000	0.128000	0.129000	0.130000	0.131000	0.132000	0.133000	0.134000	0.135000	0.136000	0.137000	0.138000	0.139000	0.140000	0.141000	0.142000	0.143000	0.144000	0.145000	0.146000	0.147000	0.148000	0.149000	0.150000	0.151000	0.152000	0.153000	0.154000	0.155000	0.156000	0.157000	0.158000	0.159000	0.160000	0.161000	0.162000	0.163000	0.164000	0.165000	0.166000	0.167000	0.168000	0.169000	0.170000	0.171000	0.172000	0.173000	0.174000	0.175000	0.176000	0.177000	0.178000	0.179000	0.180000	0.181000	0.182000	0.183000	0.184000	0.185000	0.186000	0.187000	0.188000	0.189000	0.190000	0.191000	0.192000	0.193000	0.194000	0.195000	0.196000	0.197000	0.198000	0.199000	0.200000	0.201000	0.202000	0.203000	0.204000	0.205000	0.206000	0.207000	0.208000	0.209000	0.210000	0.211000	0.212000	0.213000	0.214000	0.215000	0.216000	0.217000	0.218000	0.219000	0.220000	0.221000	0.222000	0.223000	0.224000	0.225000	0.226000	0.227000	0.228000	0.229000	0.230000	0.231000	0.232000	0.233000	0.234000	0.235000	0.236000	0.237000	0.238000	0.239000	0.240000	0.241000	0.242000	0.243000	0.244000	0.245000	0.246000	0.247000	0.248000	0.249000	0.250000	0.251000	0.252000	0.253000	0.254000	0.255000	0.256000	0.257000	0.258000	0.259000	0.260000	0.261000	0.262000	0.263000	0.264000	0.265000	0.266000	0.267000	0.268000	0.269000	0.270000	0.271000	0.272000	0.273000	0.274000	0.275000	0.276000	0.277000	0.278000	0.279000	0.280000	0.281000	0.282000	0.283000	0.284000	0.285000	0.286000	0.287000	0.288000	0.289000	0.290000	0.291000	0.292000	0.293000	0.294000	0.295000	0.296000	0.297000	0.298000	0.299000	0.300000	0.301000	0.302000	0.303000	0.304000	0.305000	0.306000	0.307000	0.308000	0.309000	0.310000	0.311000	0.312000	0.313000	0.314000	0.315000	0.316000	0.317000	0.318000	0.319000	0.320000	0.321000	0.322000	0.323000	0.324000	0.325000	0.326000	0.327000	0.328000	0.329000	0.330000	0.331000	0.332000	0.333000	0.334000	0.335000	0.336000	0.337000	0.338000	0.339000	0.340000	0.341000	0.342000	0.343000	0.344000	0.345000	0.346000	0.347000	0.348000	0.349000	0.350000	0.351000	0.352000	0.353000	0.354000	0.355000	0.356000	0.357000	0.358000	0.359000	0.360000	0.361000	0.362000	0.363000	0.364000	0.365000	0.366000	0.367000	0.368000	0.369000	0.370000	0.371000	0.372000	0.373000	0.374000	0.375000	0.376000	0.377000	0.378000	0.379000	0.380000	0.381000	0.382000	0.383000	0.384000	0.385000	0.386000	0.387000	0.388000	0.389000	0.390000	0.391000	0.392000	0.393000	0.394000	0.395000	0.396000	0.397000	0.398000	0.399000	0.400000	0.401000	0.402000	0.403000	0.404000	0.405000	0.406000	0.407000	0.408000	0.409000	0.410000	0.411000	0.412000	0.413000	0.414000	0.415000	0.416000	0.417000	0.418000	0.419000	0.420000	0.421000	0.422000	0.423000	0.424000	0.425000	0.426000	0.427000	0.428000	0.429000	0.430000	0.431000	0.432000	0.433000	0.434000	0.435000	0.436000	0.437000	0.438000	0.439000	0.440000	0.441000	0.442000	0.443000	0.444000	0.445000	0.446000	0.447000	0.448000	0.449000	0.450000	0.451000	0.452000	0.453000	0.454000	0.455000	0.456000	0.457000	0.458000	0.459000	0.460000	0.461000	0.462000	0.463000	0.464000	0.465000	0.466000	0.467000	0.468000	0.469000	0.470000	0.471000	0.472000	0.473000	0.474000	0.475000	0.476000	0.477000	0.478000	0.479000	0.480000	0.481000	0.482000	0.483000	0.484000	0.485000	0.486000	0.487000	0.488000	0.489000	0.490000	0.491000	0.492000	0.493000	0.494000	0.495000	0.496000	0.497000	0.498000	0.499000	0.500000	0.501000	0.502000	0.503000	0.504000	0.505000	0.506000	0.507000	0.508000	0.509000	0.510000	0.511000	0.512000	0.513000	0.514000	0.515000	0.516000	0.517000	0.518000	0.519000	0.520000	0.521000	0.522000	0.523000	0.524000	0.525000	0.526000	0.527000	0.528000	0.529000	0.530000	0.531000	0.532000	0.533000	0.534000	0.535000	0.536000	0.537000	0.538000	0.539000	0.540000	0.541000	0.542000	0.543000	0.544000	0.545000	0.546000	0.547000	0.548000	0.549000	0.550000	0.551000	0.552000	0.553000	0.554000	0.555000	0.556000	0.557000	0.558000	0.559000	0.560000	0.561000	0.562000	0.563000	0.564000	0.565000	0.566000	0.567000	0.568000	0.569000	0.570000	0.571000	0.572000	0.573000	0.574000	0.575000	0.576000	0.577000	0.578000	0.579000	0.580000	0.581000	0.582000	0.583000	0.584000	0.585000	0.586000	0.587000	0.588000	0.589000	0.590000	0.591000	0.592000	0.593000	0.594000	0.595000	0.596000	0.597000	0.598000	0.599000	0.600000	0.601000	0.602000	0.603000	0.604000	0.605000	0.606000	0.607000	0.608000	0.609000	0.610000	0.611000	0.612000	0.613000	0.614000	0.615000	0.616000	0.617000	0.618000	0.619000	0.620000	0.621000	0.622000	0.623000	0.624000	0.625000	0.626000	0.627000	0.628000	0.629000	0.630000	0.631000	0.632000	0.633000	0.634000	0.635000	0.636000	0.637000	0.638000	0.639000	0.640000	0.641000	0.642000	0.643000
pressure_ventricle (mmHg)	11.440000	11.490000	11.560000	11.650000	11.710000	11.790000	11.890000	11.990000	12.130000	12.260000	12.400000	12.530000	12.700000	12.880000	13.120000	13.360000	13.640000	13.940000	14.260000	14.640000	15.040000	15.510000	16.010000	16.560000	17.160000	17.800000	18.540000	19.380000	20.270000	21.220000	22.230000	23.320000	24.480000	25.680000	26.910000	28.170000	29.440000	30.720000	32.040000	33.360000	34.660000	35.960000	37.240000	38.500000	39.740000	40.980000	42.230000	43.450000	44.650000	45.860000	47.090000	48.320000	49.530000	50.780000	52.040000	53.310000	54.630000	55.950000	57.270000	58.630000	59.970000	61.350000	62.770000	64.170000	65.550000	66.930000	68.320000	69.690000	71.030000	72.340000	73.650000	74.900000	76.140000	77.370000	78.570000	79.700000	80.790000	81.850000	82.840000	83.820000	84.730000	85.620000	86.450000	87.250000	88.020000	88.730000	89.440000	90.100000	90.740000	91.350000	91.940000	92.490000	93.010000	93.500000	93.970000	94.370000	94.730000	95.070000	95.370000	95.630000	95.890000	96.040000	96.180000	96.320000	96.420000	96.480000	96.520000	96.550000	96.580000	96.540000	96.480000	96.400000	96.280000	96.160000	96.010000	95.860000	95.710000	95.540000	95.350000	95.140000	94.920000	94.720000	94.530000	94.320000	94.110000	93.880000	93.640000	93.400000	93.150000	92.900000	92.640000	92.420000	92.210000	91.960000	91.740000	91.500000	91.320000	91.150000	90.960000	90.810000	90.640000	90.470000	90.280000	90.080000	89.860000	89.690000	89.500000	89.320000	89.120000	88.940000	88.740000	88.550000	88.350000	88.190000	88.040000	87.860000	87.690000	87.530000	87.380000	87.230000	87.080000	86.910000	86.750000	86.590000	86.410000	86.240000	86.050000	85.900000	85.720000	85.560000	85.400000	85.250000	85.100000	84.950000	84.780000	84.620000	84.460000	84.340000	84.250000	84.200000	84.200000	84.230000	84.280000	84.340000	84.400000	84.440000	84.530000	84.600000	84.690000	84.780000	84.860000	84.910000	84.990000	85.020000	85.040000	85.090000	85.120000	85.150000	85.140000	85.170000	85.150000	85.170000	85.130000	85.100000	85.040000	85.000000	84.940000	84.860000	84.770000	84.700000	84.610000	84.550000	84.470000	84.400000	84.320000	84.230000	84.160000	84.080000	84.010000	83.930000	83.870000	83.790000	83.700000	83.600000	83.530000	83.410000	83.310000	83.180000	83.050000	82.920000	82.790000	82.650000	82.520000	82.360000	82.170000	82.000000	81.810000	81.630000	81.430000	81.240000	81.040000	80.820000	80.650000	80.460000	80.260000	80.070000	79.890000	79.690000	79.510000	79.310000	79.090000	78.870000	78.660000	78.440000	78.270000	78.110000	77.920000	77.750000	77.590000	77.400000	77.220000	77.060000	76.870000	76.670000	76.480000	76.270000	76.050000	75.820000	75.580000	75.370000	75.140000	74.940000	74.720000	74.490000	74.280000	74.060000	73.860000	73.680000	73.470000	73.290000	73.110000	72.940000	72.760000	72.550000	72.360000	72.150000	71.940000	71.710000	71.470000	71.190000	70.950000	70.700000	70.450000	70.200000	69.910000	69.630000	69.320000	69.020000	68.700000	68.390000	68.090000	67.770000	67.440000	67.050000	66.670000	66.280000	65.860000	65.450000	65.000000	64.480000	63.960000	63.410000	62.860000	62.250000	61.660000	61.000000	60.340000	59.640000	58.900000	58.110000	57.260000	56.390000	55.450000	54.460000	53.420000	52.340000	51.240000	50.140000	49.030000	47.890000	46.780000	45.640000	44.490000	43.360000	42.190000	41.010000	39.830000	38.610000	37.430000	36.220000	35.010000	33.830000	32.620000	31.420000	30.270000	29.090000	27.930000	26.790000	25.700000	24.590000	23.510000	22.440000	21.370000	20.310000	19.300000	18.310000	17.300000	16.340000	15.390000	14.470000	13.580000	12.710000	11.860000	11.080000	10.230000	9.430000	8.690000	7.960000	7.280000	6.600000	5.960000	5.340000	4.740000	4.180000	3.690000	3.190000	2.710000	2.250000	1.840000	1.430000	1.080000	0.740000	0.430000	0.180000	-0.070000	-0.290000	-0.500000	-0.680000	-0.830000	-0.970000	-1.080000	-1.170000	-1.240000	-1.290000	-1.330000	-1.360000	-1.390000	-1.400000	-1.420000	-1.460000	-1.460000	-1.460000	-1.470000	-1.470000	-1.470000	-1.470000	-1.440000	-1.420000	-1.370000	-1.360000	-1.360000	-1.320000	-1.330000	-1.300000	-1.250000	-1.180000	-1.130000	-1.050000	-1.000000	-0.930000	-0.810000	-0.690000	-0.570000	-0.410000	-0.270000	-0.120000	0.020000	0.130000	0.280000	0.420000	0.560000	0.700000	0.870000	1.030000	1.150000	1.280000	1.410000	1.530000	1.660000	1.790000	1.920000	2.030000	2.140000	2.280000	2.390000	2.540000	2.650000	2.770000	2.890000	3.040000	3.190000	3.340000	3.510000	3.670000	3.800000	3.990000	4.160000	4.360000	4.540000	4.710000	4.870000	5.030000	5.180000	5.320000	5.500000	5.660000	5.790000	5.920000	6.050000	6.150000	6.250000	6.340000	6.400000	6.480000	6.550000	6.590000	6.660000	6.710000	6.720000	6.760000	6.760000	6.760000	6.730000	6.740000	6.720000	6.700000	6.680000	6.670000	6.660000	6.650000	6.620000	6.620000	6.620000	6.600000	6.570000	6.560000	6.540000	6.560000	6.550000	6.570000	6.550000	6.540000	6.560000	6.550000	6.560000	6.610000	6.610000	6.650000	6.700000	6.750000	6.780000	6.830000	6.880000	6.910000	6.970000	7.010000	7.040000	7.100000	7.110000	7.150000	7.190000	7.240000	7.250000	7.260000	7.270000	7.300000	7.300000	7.300000	7.300000	7.300000	7.270000	7.270000	7.280000	7.250000	7.260000	7.270000	7.240000	7.260000	7.260000	7.270000	7.280000	7.310000	7.310000	7.330000	7.350000	7.400000	7.470000	7.520000	7.560000	7.620000	7.660000	7.730000	7.810000	7.870000	7.920000	7.960000	8.020000	8.090000	8.180000	8.250000	8.360000	8.450000	8.550000	8.590000	8.690000	8.790000	8.870000	8.970000	9.040000	9.120000	9.190000	9.270000	9.330000	9.440000	9.520000	9.620000	9.690000	9.750000	9.800000	9.830000	9.920000	9.980000	10.030000	10.080000	10.140000	10.150000	10.200000	10.230000	10.260000	10.280000	10.290000	10.280000	10.290000	10.300000	10.340000	10.350000	10.320000	10.320000	10.330000	10.330000	10.340000	10.340000	10.340000	10.310000	10.320000	10.300000	10.280000	10.290000	10.280000	10.320000	10.330000	10.330000	10.340000	10.340000	10.340000	10.310000	10.290000	10.270000	10.260000	10.250000	10.240000	10.240000	10.230000	10.230000	10.230000	10.220000	10.190000	10.170000	10.150000	10.130000	10.120000	10.110000	10.110000	10.100000	10.100000	10.120000	10.110000	10.110000	10.130000	10.150000	10.160000	10.180000	10.190000	10.250000
pressure_aorta_proximal (mmHg)	37.804689	37.721074	37.658580	37.591283	37.502335	37.426924	37.343948	37.297931	37.246236	37.224060	37.155793	37.132765	37.084023	37.042214	37.010096	37.049286	37.080037	37.100770	37.172879	37.234665	37.317471	37.412346	37.545806	37.676952	37.905719	38.115845	38.373816	38.639689	38.965010	39.303952	39.671525	40.111821	40.571015	41.062727	41.583602	42.109174	42.657252	43.263341	43.883093	44.497864	45.148773	45.817134	46.504732	47.215102	47.937214	48.683294	49.478474	50.329857	51.158419	51.985679	52.872716	53.753776	54.671813	55.626412	56.614280	57.595697	58.593919	59.613724	60.643427	61.724799	62.778375	63.830688	64.893203	65.935384	66.977355	68.008445	69.016499	69.977615	70.964472	71.893412	72.846447	73.803519	74.726127	75.625676	76.531174	77.422283	78.311217	79.170616	80.032031	80.855330	81.636555	82.415857	83.234112	84.021103	84.760241	85.476985	86.156118	86.798910	87.398639	87.961293	88.509838	89.009176	89.505526	89.961396	90.422454	90.880310	91.308480	91.693233	92.080210	92.453381	92.794995	93.125103	93.417059	93.666044	93.891587	94.125770	94.371236	94.586777	94.760769	94.924087	95.077269	95.229144	95.352679	95.503943	95.615980	95.735682	95.826136	95.896194	95.908736	95.900000	95.895510	95.844761	95.778774	95.709779	95.646789	95.566928	95.481419	95.407766	95.321633	95.226428	95.105295	94.959238	94.815508	94.678748	94.541944	94.386244	94.220960	94.064180	93.912710	93.742770	93.590195	93.456418	93.315225	93.180126	93.048129	92.907877	92.745200	92.608205	92.483824	92.381556	92.241462	92.098002	91.964471	91.851908	91.709235	91.596512	91.453944	91.341737	91.218908	91.094239	90.939098	90.790751	90.678693	90.558037	90.462839	90.391493	90.303920	90.208467	90.132917	90.045752	89.973142	89.883990	89.779127	89.681432	89.626357	89.577161	89.494020	89.432919	89.389381	89.337559	89.279157	89.243592	89.177023	89.092914	89.038860	88.949259	88.885042	88.820584	88.738921	88.674722	88.592429	88.557114	88.473934	88.409370	88.329476	88.257033	88.185552	88.114028	88.042325	87.980956	87.899341	87.807319	87.716795	87.665639	87.592732	87.512324	87.450179	87.366283	87.272574	87.168266	87.055383	86.941058	86.816807	86.703119	86.600384	86.456819	86.315461	86.149075	85.988854	85.842113	85.682151	85.504346	85.341487	85.183123	85.029768	84.884021	84.723433	84.554225	84.392586	84.215069	84.036504	83.867981	83.730662	83.558486	83.398466	83.228860	83.063177	82.901022	82.717327	82.572320	82.370035	82.243060	82.082228	81.929064	81.745251	81.611825	81.438462	81.275206	81.121230	80.937454	80.774688	80.609100	80.412451	80.208822	80.013783	79.810527	79.615079	79.412479	79.214123	79.002746	78.812017	78.636751	78.455572	78.233565	78.019885	77.820176	77.645268	77.468761	77.310023	77.118622	76.923801	76.735372	76.539185	76.359541	76.166126	75.974600	75.786568	75.568174	75.368796	75.124011	74.925641	74.719325	74.497506	74.245433	74.009448	73.738583	73.462333	73.187223	72.893083	72.567215	72.250415	71.913646	71.566190	71.198248	70.830160	70.450123	70.029913	69.609261	69.172287	68.759542	68.296857	67.835842	67.361242	66.873677	66.402540	65.924662	65.448171	64.971002	64.537966	64.113502	63.689516	63.275991	62.889256	62.510189	62.141047	61.792651	61.478845	61.170499	60.888067	60.622034	60.371922	60.175821	59.954254	59.761680	59.591087	59.398761	59.237821	59.069024	58.894231	58.728598	58.573567	58.430014	58.277318	58.132136	58.018449	57.896359	57.773733	57.651120	57.528446	57.395552	57.262671	57.131361	57.030128	56.926398	56.803566	56.694008	56.604489	56.523634	56.436751	56.347505	56.309293	56.266040	56.214449	56.160051	56.100827	56.053532	56.016670	55.991809	55.961034	55.902540	55.841080	55.773234	55.707850	55.684528	55.658519	55.621580	55.591964	55.554712	55.512528	55.478204	55.456830	55.415784	55.346212	55.290196	55.249036	55.190578	55.136499	55.104029	55.074182	55.024413	54.983404	54.922857	54.871319	54.830372	54.769764	54.759367	54.717712	54.676376	54.625694	54.583050	54.511663	54.464371	54.431033	54.369065	54.317196	54.251079	54.170056	54.099750	54.023299	53.925870	53.828744	53.756482	53.688046	53.613621	53.548673	53.482125	53.410600	53.338668	53.272344	53.206634	53.139183	53.074684	52.999446	52.931261	52.864991	52.777083	52.700410	52.620039	52.555551	52.478996	52.387687	52.304307	52.222092	52.151091	52.041381	51.956956	51.885945	51.774078	51.712063	51.610555	51.528940	51.467416	51.384921	51.293769	51.222313	51.138379	51.038352	50.969494	50.907644	50.832611	50.737394	50.634935	50.527030	50.414317	50.329607	50.225380	50.126550	50.036783	49.928743	49.805753	49.699872	49.594146	49.519870	49.451220	49.357465	49.255812	49.134579	49.011165	48.912942	48.822473	48.721866	48.636532	48.526641	48.391455	48.292493	48.182551	48.097695	47.980777	47.873549	47.801139	47.682455	47.587308	47.515142	47.434257	47.332209	47.260367	47.168376	47.066096	46.964703	46.882528	46.779472	46.679132	46.597062	46.507222	46.435206	46.354637	46.282145	46.197105	46.108944	46.040556	45.987143	45.930606	45.831610	45.770486	45.709916	45.626476	45.535005	45.438704	45.375172	45.311400	45.220528	45.141905	45.046765	44.944702	44.852816	44.768437	44.678393	44.601669	44.523891	44.433310	44.349199	44.266952	44.192297	44.139649	44.072095	43.982212	43.889084	43.815847	43.754595	43.671721	43.650727	43.590201	43.518915	43.468248	43.425703	43.302748	43.234091	43.182040	43.111529	43.063008	43.014832	42.937012	42.923609	42.882141	42.845429	42.786391	42.749236	42.723172	42.694326	42.643274	42.607817	42.569535	42.521234	42.479382	42.449209	42.430476	42.399870	42.356689	42.321173	42.296529	42.283917	42.266543	42.251559	42.250000	42.217876	42.210000	42.196259	42.164799	42.152243	42.134480	42.095796	42.063303	42.042914	41.994177	41.952324	41.921098	41.900464	41.880041	41.839310	41.808753	41.777489	41.726222	41.686491	41.654689	41.603372	41.564561	41.530494	41.470081	41.432701	41.396664	41.337578	41.298154	41.254175	41.205470	41.165638	41.121288	41.068145	41.027006	40.984003	40.930812	40.880868	40.824490	40.761759	40.702037	40.641373	40.556323	40.462535	40.377497	40.295338	40.219317	40.164886	40.098110	40.032507	39.990462	39.909845	39.796532	39.720362	39.649145	39.578377	39.487100	39.414230	39.352788	39.281624	39.200000	39.740000	39.678846	39.610549	39.524101	39.451232	39.395576	39.340580	39.279681	39.227051	39.165741	39.086297	39.021966	38.953502	38.891282	38.842434	38.800799	38.766999	38.741041	38.698497	38.638509	38.580995	38.540193	38.498757	38.446961	38.401429	38.338993	38.296386	38.208916	38.156984	38.101952
volume_ventricle (ml)	39.347456	39.404648	39.461658	39.518486	39.575130	39.631590	39.687865	39.743954	39.799856	39.855571	39.911096	39.966432	40.021578	40.076532	40.131294	44.000000	43.997860	43.991568	43.981315	43.967293	43.949694	43.928709	43.904529	43.877346	43.847352	43.814738	43.779696	43.742417	43.703093	43.661915	43.619075	43.574764	43.529175	43.482497	43.434924	43.386647	43.337856	43.288745	43.236227	43.174618	43.104460	43.026435	42.941228	42.849523	42.752005	42.649357	42.542264	42.431410	42.317479	42.201156	42.083125	41.964069	41.844674	41.725623	41.607601	41.491291	41.377379	41.266548	41.159482	41.056866	40.958491	40.861643	40.765941	40.671236	40.577380	40.484223	40.391618	40.299414	40.207463	40.115616	40.023725	39.931639	39.839211	39.746291	39.652730	39.558380	39.463092	39.366716	39.269104	39.170107	39.069576	38.967362	38.863417	38.758296	38.652121	38.544906	38.436663	38.327405	38.217145	38.105898	37.993675	37.880489	37.766355	37.651285	37.535293	37.418390	37.300591	37.181909	37.062356	36.941946	36.820692	36.698607	36.575705	36.451998	36.327422	36.200905	36.072236	35.941599	35.809175	35.675147	35.539698	35.403008	35.265262	35.126640	34.987326	34.847501	34.707348	34.567050	34.426788	34.286745	34.147104	34.008045	33.869753	33.732408	33.596195	33.461293	33.327873	33.195176	33.062694	32.930437	32.798419	32.666651	32.535146	32.403916	32.272973	32.142328	32.011996	31.881986	31.752312	31.622986	31.494020	31.365425	31.237215	31.109401	30.981996	30.855011	30.728459	30.602352	30.476702	30.352246	30.229665	30.108723	29.989184	29.870811	29.753368	29.636618	29.520324	29.404251	29.288161	29.171817	29.054984	28.937425	28.818903	28.699182	28.578024	28.455194	28.330455	28.203571	28.074304	27.942418	27.807678	27.669172	27.525636	27.377516	27.225311	27.069518	26.910634	26.749158	26.585586	26.420416	26.254146	26.087273	25.920296	25.753711	25.588017	25.423710	25.261289	25.101251	24.944094	24.790315	24.640413	24.494883	24.354225	24.218316	24.085008	23.953946	23.824990	23.698000	23.572835	23.449357	23.327426	23.206901	23.087643	22.969512	22.852368	22.736072	22.620483	22.505462	22.390868	22.276563	22.162407	22.048258	21.933979	21.819428	21.704466	21.589008	21.473388	21.357744	21.242145	21.126657	21.011348	20.896284	20.781533	20.667162	20.553238	20.439829	20.327001	20.214822	20.103359	19.992679	19.882850	19.773938	19.666010	19.559135	19.453379	19.348809	19.245493	19.143406	19.040971	18.937782	18.834084	18.730118	18.626128	18.522357	18.419048	18.316445	18.214790	18.114326	18.015298	17.917946	17.822516	17.729250	17.638391	17.550182	17.464866	17.382687	17.303888	17.228711	17.157400	17.090183	17.025651	16.962720	16.901354	16.841513	16.783160	16.726257	16.670766	16.616648	16.563867	16.512384	16.462160	16.413159	16.365341	16.318670	16.273106	16.228613	16.185152	16.142685	16.101174	16.060581	16.020868	15.981998	15.943684	15.905631	15.867899	15.830552	15.793652	15.757264	15.721449	15.686272	15.651795	15.618081	15.585193	15.553195	15.522150	15.492120	15.463169	15.435359	15.408755	15.383419	15.359413	15.336802	15.315649	15.296015	15.277443	15.258770	15.240039	15.221345	15.202785	15.184453	15.166444	15.148856	15.131782	15.115319	15.099563	15.084607	15.070549	15.057484	15.045507	15.034713	15.025199	15.017060	15.010391	15.005288	15.001846	15.000161	15.000502	15.003599	15.009371	15.017641	15.028233	15.040969	15.055674	15.072171	15.090283	15.109835	15.130649	15.152548	15.175358	15.198900	15.222999	15.247477	15.272160	15.296869	15.321429	15.345663	15.369394	15.392446	15.414747	15.437086	15.459703	15.482639	15.505935	15.529634	15.553779	15.578411	15.603573	15.629306	15.655653	15.682656	15.710357	15.738799	15.768022	15.798071	15.828985	15.860809	15.893584	15.927351	15.962154	15.998034	16.035025	16.072977	16.111910	16.151935	16.193168	16.235721	16.279709	16.325244	16.372440	16.421410	16.472269	16.525129	16.580104	16.637308	16.696854	16.758855	16.823426	16.890679	16.960729	17.033688	17.109670	17.188789	17.271179	17.361784	17.463901	17.576900	17.700153	17.833031	17.974904	18.125143	18.283119	18.448202	18.619765	18.797177	18.979810	19.167035	19.358221	19.552741	19.749964	19.949263	20.150007	20.351568	20.553316	20.754623	20.954858	21.157657	21.368683	21.587372	21.813100	22.045249	22.283195	22.526317	22.773995	23.025607	23.280531	23.538146	23.797830	24.058963	24.320923	24.583088	24.844837	25.105549	25.364602	25.621374	25.875245	26.125594	26.371798	26.616120	26.865512	27.119521	27.377274	27.637897	27.900515	28.164256	28.428246	28.691610	28.953475	29.212968	29.469213	29.721338	29.968469	30.209732	30.444253	30.671159	30.889575	31.098628	31.297444	31.485149	31.660870	31.826005	31.990907	32.156370	32.321691	32.486169	32.649103	32.809791	32.967532	33.121623	33.271362	33.416050	33.554983	33.687461	33.812781	33.930242	34.039142	34.138781	34.228455	34.307464	34.375106	34.430679	34.473482	34.503764	34.530747	34.556893	34.582158	34.606501	34.629878	34.652249	34.673570	34.693799	34.712894	34.730813	34.747513	34.762952	34.777087	34.789876	34.801278	34.811249	34.819747	34.826730	34.832156	34.835982	34.838167	34.838503	34.832074	34.817229	34.794819	34.765697	34.730713	34.690720	34.646571	34.599116	34.549209	34.497700	34.445442	34.393287	34.342087	34.292693	34.245958	34.202734	34.163873	34.130226	34.102645	34.081984	34.069092	34.064821	34.067744	34.075859	34.088768	34.106072	34.127370	34.152264	34.180354	34.211241	34.244526	34.279809	34.316691	34.354773	34.393655	34.432937	34.472222	34.511109	34.549198	34.586092	34.621389	34.654692	34.685600	34.713715	34.739522	34.764387	34.788436	34.811773	34.834505	34.856734	34.878566	34.900106	34.921458	34.942728	34.964018	34.985436	35.007084	35.029068	35.051493	35.074463	35.098082	35.122457	35.147691	35.173888	35.201155	35.229595	35.259225	35.289832	35.321391	35.353892	35.387328	35.421688	35.456964	35.493147	35.530228	35.568198	35.607047	35.646768	35.687351	35.728787	35.771067	35.814182	35.858123	35.902881	35.948448	35.994813	36.041969	36.089906	36.138885	36.190336	36.244301	36.300582	36.358979	36.419294	36.481327	36.544880	36.609752	36.675746	36.742661	36.810300	36.878461	36.946948	37.015560	37.084098	37.152363	37.220157	37.287280	37.353532	37.418715	37.482630	37.545171	37.607337	37.669440	37.731472	37.793423	37.855283	37.917042	37.978690	38.040218	38.101616	38.162874	38.223981	38.284930	38.345709	38.406309	38.466720	38.526933	38.586937	38.646723	38.706281	38.765601	38.824674	38.883491	38.942103	39.000542	39.058804	39.116891	39.174800	39.232531	39.290083
flow_aorta_proximal (ml/s)	-0.206192	-0.261980	-0.331489	-0.414021	-0.508876	-0.615356	-0.732761	-0.860391	-0.997548	-1.143531	-1.297642	-1.459182	-1.627450	-1.801749	-1.981377	-2.165637	-2.353828	-2.545252	-2.739209	-2.935000	1.472000	4.067604	6.666660	9.269161	11.875099	14.484470	17.097266	19.713480	22.333107	24.956139	27.582570	30.212394	32.845603	35.482193	38.122155	40.765483	43.412172	46.062213	48.715602	51.372331	54.032393	56.695783	59.362494	62.072330	64.882832	67.779985	70.748709	73.773924	76.840551	79.933510	83.037723	86.138110	89.219591	92.267087	95.265518	98.199806	101.054871	103.815633	106.467013	108.993932	111.381310	113.614068	115.677126	117.555405	119.233825	120.742853	122.196775	123.603004	124.962574	126.276521	127.545880	128.771685	129.954971	131.096773	132.198127	133.260067	134.283629	135.269846	136.219755	137.134390	138.014786	138.861978	139.677001	140.460890	141.214680	141.939406	142.636102	143.306442	143.954158	144.580485	145.186340	145.772638	146.340297	146.890231	147.423358	147.940593	148.442852	148.931051	149.406107	149.868936	150.320454	150.761576	151.193220	151.616300	152.031734	152.440438	152.843326	153.241317	153.635325	154.028179	154.433549	154.851384	155.278555	155.711930	156.148379	156.584769	157.017972	157.444856	157.862289	158.267142	158.656283	159.026582	159.374907	159.698129	159.993115	160.256735	160.485859	160.677355	160.828093	160.934942	160.994770	161.005090	160.973720	160.905473	160.802436	160.666696	160.500341	160.305458	160.084133	159.838455	159.570509	159.282384	158.976167	158.653944	158.317803	157.969832	157.612116	157.246744	156.875803	156.501379	156.125560	155.750434	155.378086	155.010139	154.628442	154.223313	153.795483	153.345685	152.874650	152.383110	151.871797	151.341443	150.792778	150.226536	149.643448	149.044246	148.429661	147.800426	147.157271	146.500930	145.832134	145.151614	144.460103	143.758331	143.047032	142.326915	141.580793	140.795127	139.972530	139.115616	138.226999	137.309293	136.365111	135.397067	134.407776	133.399851	132.375905	131.338553	130.290408	129.234085	128.172196	127.107356	126.042180	124.979279	123.921269	122.870763	121.830375	120.802719	119.776609	118.734036	117.676774	116.606775	115.525989	114.436367	113.339861	112.238420	111.133996	110.028540	108.924002	107.822335	106.725487	105.635411	104.554057	103.483377	102.425320	101.381839	100.354883	99.346404	98.358353	97.392681	96.448934	95.521763	94.609751	93.711690	92.826370	91.952583	91.089121	90.234775	89.388335	88.548594	87.714343	86.884373	86.057476	85.232442	84.408063	83.583131	82.756436	81.926771	81.092925	80.253692	79.407862	78.554226	77.692924	76.828520	75.961780	75.093013	74.222529	73.350634	72.477639	71.603851	70.729580	69.855133	68.980820	68.106949	67.233828	66.361767	65.491073	64.622056	63.755023	62.890284	62.028148	61.168922	60.312915	59.460436	58.615145	57.797017	57.005749	56.237065	55.486685	54.750332	54.023726	53.302591	52.582647	51.859616	51.129220	50.387180	49.629219	48.851057	48.048418	47.217021	46.352590	45.450846	44.507510	43.518304	42.478950	41.385169	40.220779	38.847340	37.246795	35.445249	33.468808	31.343577	29.095659	26.751160	24.336184	21.876837	19.399223	16.929448	14.493615	12.117829	9.828196	7.650820	5.611807	3.737260	2.053285	0.585986	-0.638531	-1.594163	-2.261509	-2.823572	-3.371789	-3.904947	-4.421834	-4.921237	-5.401943	-5.862740	-6.302414	-6.719754	-7.113545	-7.482577	-7.825635	-8.141508	-8.428981	-8.686844	-8.913883	-9.108885	-9.270637	-9.397928	-9.489543	-9.544271	-9.560829	-9.523991	-9.426107	-9.271888	-9.066042	-8.813279	-8.518308	-8.185839	-7.820581	-7.427244	-7.010536	-6.575168	-6.125849	-5.667287	-5.204194	-4.741277	-4.283246	-3.834812	-3.400682	-2.985567	-2.594176	-2.231218	-1.901404	-1.584635	-1.252451	-0.907412	-0.552203	-0.189506	0.177995	0.547616	0.916675	1.282487	1.642370	1.993640	2.333614	2.659609	2.968940	3.258925	3.526880	3.770122	3.985968	4.171734	4.324736	4.442292	4.521718	4.560330	4.569103	4.575951	4.581910	4.587074	4.591540	4.595400	4.598751	4.601687	4.604303	4.606694	4.608954	4.611178	4.613461	4.615898	4.618584	4.621613	4.625081	4.629081	4.633709	4.639060	4.645229	4.652309	4.664675	4.696078	4.745790	4.811828	4.892211	4.984955	5.088079	5.199599	5.317534	5.439901	5.564717	5.690001	5.813770	5.934042	6.048833	6.156162	6.254046	6.340504	6.413551	6.471207	6.511489	6.532413	6.532972	6.517854	6.488874	6.447103	6.393612	6.329471	6.255752	6.173525	6.083860	5.987829	5.886502	5.780950	5.672244	5.561455	5.449653	5.337909	5.227294	5.118878	5.013733	4.912929	4.817537	4.728628	4.646232	4.560619	4.469868	4.374885	4.276574	4.175839	4.073586	3.970719	3.868144	3.766765	3.667486	3.571214	3.478852	3.391306	3.309481	3.234281	3.166610	3.107375	3.057480	3.017829	2.989328	2.972881	2.969176	2.973581	2.983486	2.998334	3.017563	3.040614	3.066928	3.095945	3.127105	3.159849	3.193616	3.227848	3.261984	3.295465	3.327731	3.358223	3.386381	3.411645	3.433455	3.451252	3.464476	3.472568	3.474812	3.453593	3.399521	3.315893	3.206004	3.073151	2.920630	2.751737	2.569767	2.378018	2.179785	1.978364	1.777052	1.579143	1.387936	1.206725	1.038806	0.887477	0.756032	0.647768	0.565982	0.513968	0.495024	0.504190	0.532114	0.577185	0.637800	0.712357	0.799255	0.896893	1.003667	1.117977	1.238221	1.362797	1.490102	1.618536	1.746497	1.872382	1.994590	2.111519	2.221568	2.323134	2.414616	2.494412	2.560920	2.618102	2.675565	2.733250	2.790853	2.848075	2.904613	2.960168	3.014438	3.067122	3.117919	3.166528	3.212648	3.255978	3.296217	3.333063	3.366216	3.395374	3.420238	3.440504	3.455874	3.466044	3.470716	3.469164	3.460298	3.444730	3.423174	3.396344	3.364956	3.329723	3.291360	3.250582	3.208104	3.164639	3.120902	3.077609	3.035472	2.995208	2.957529	2.923152	2.892790	2.867158	2.846971	2.832942	2.825787	2.830188	2.864861	2.929432	3.020761	3.135705	3.271124	3.423876	3.590820	3.768816	3.954720	4.145394	4.337694	4.528480	4.714611	4.892946	5.060342	5.213660	5.349757	5.465493	5.557726	5.623315	5.659118	5.658736	5.593944	5.464314	5.276562	5.037402	4.753549	4.431718	4.078625	3.700983	3.305509	2.898916	2.487920	2.079237	1.679580	1.295665	0.934206	0.601920	0.305520	0.051721	-0.152761	-0.301211	-0.386915	-0.405872	-0.403338	-0.397793	-0.389544	-0.378898	-0.366164	-0.351648	-0.335658	-0.318502	-0.300487	-0.281920	-0.263109	-0.244362	-0.225986	-0.208289	-0.191577	-0.176159	-0.162342	-0.150433	-0.140740	-0.133571	-0.129232	-0.128157	-0.138582	-0.164827

Subject CC#2 stress
time (s)	0.000000	0.001000	0.002000	0.003000	0.004000	0.005000	0.006000	0.007000	0.008000	0.009000	0.010000	0.011000	0.012000	0.013000	0.014000	0.015000	0.016000	0.017000	0.018000	0.019000	0.020000	0.021000	0.022000	0.023000	0.024000	0.025000	0.026000	0.027000	0.028000	0.029000	0.030000	0.031000	0.032000	0.033000	0.034000	0.035000	0.036000	0.037000	0.038000	0.039000	0.040000	0.041000	0.042000	0.043000	0.044000	0.045000	0.046000	0.047000	0.048000	0.049000	0.050000	0.051000	0.052000	0.053000	0.054000	0.055000	0.056000	0.057000	0.058000	0.059000	0.060000	0.061000	0.062000	0.063000	0.064000	0.065000	0.066000	0.067000	0.068000	0.069000	0.070000	0.071000	0.072000	0.073000	0.074000	0.075000	0.076000	0.077000	0.078000	0.079000	0.080000	0.081000	0.082000	0.083000	0.084000	0.085000	0.086000	0.087000	0.088000	0.089000	0.090000	0.091000	0.092000	0.093000	0.094000	0.095000	0.096000	0.097000	0.098000	0.099000	0.100000	0.101000	0.102000	0.103000	0.104000	0.105000	0.106000	0.107000	0.108000	0.109000	0.110000	0.111000	0.112000	0.113000	0.114000	0.115000	0.116000	0.117000	0.118000	0.119000	0.120000	0.121000	0.122000	0.123000	0.124000	0.125000	0.126000	0.127000	0.128000	0.129000	0.130000	0.131000	0.132000	0.133000	0.134000	0.135000	0.136000	0.137000	0.138000	0.139000	0.140000	0.141000	0.142000	0.143000	0.144000	0.145000	0.146000	0.147000	0.148000	0.149000	0.150000	0.151000	0.152000	0.153000	0.154000	0.155000	0.156000	0.157000	0.158000	0.159000	0.160000	0.161000	0.162000	0.163000	0.164000	0.165000	0.166000	0.167000	0.168000	0.169000	0.170000	0.171000	0.172000	0.173000	0.174000	0.175000	0.176000	0.177000	0.178000	0.179000	0.180000	0.181000	0.182000	0.183000	0.184000	0.185000	0.186000	0.187000	0.188000	0.189000	0.190000	0.191000	0.192000	0.193000	0.194000	0.195000	0.196000	0.197000	0.198000	0.199000	0.200000	0.201000	0.202000	0.203000	0.204000	0.205000	0.206000	0.207000	0.208000	0.209000	0.210000	0.211000	0.212000	0.213000	0.214000	0.215000	0.216000	0.217000	0.218000	0.219000	0.220000	0.221000	0.222000	0.223000	0.224000	0.225000	0.226000	0.227000	0.228000	0.229000	0.230000	0.231000	0.232000	0.233000	0.234000	0.235000	0.236000	0.237000	0.238000	0.239000	0.240000	0.241000	0.242000	0.243000	0.244000	0.245000	0.246000	0.247000	0.248000	0.249000	0.250000	0.251000	0.252000	0.253000	0.254000	0.255000	0.256000	0.257000	0.258000	0.259000	0.260000	0.261000	0.262000	0.263000	0.264000	0.265000	0.266000	0.267000	0.268000	0.269000	0.270000	0.271000	0.272000	0.273000	0.274000	0.275000	0.276000	0.277000	0.278000	0.279000	0.280000	0.281000	0.282000	0.283000	0.284000	0.285000	0.286000	0.287000	0.288000	0.289000	0.290000	0.291000	0.292000	0.293000	0.294000	0.295000	0.296000	0.297000	0.298000	0.299000	0.300000	0.301000	0.302000	0.303000	0.304000	0.305000	0.306000	0.307000	0.308000	0.309000	0.310000	0.311000	0.312000	0.313000	0.314000	0.315000	0.316000	0.317000	0.318000	0.319000	0.320000	0.321000	0.322000	0.323000	0.324000	0.325000	0.326000	0.327000	0.328000	0.329000	0.330000	0.331000	0.332000	0.333000	0.334000	0.335000	0.336000	0.337000	0.338000	0.339000	0.340000	0.341000	0.342000	0.343000	0.344000	0.345000	0.346000	0.347000	0.348000	0.349000	0.350000	0.351000	0.352000	0.353000	0.354000	0.355000	0.356000	0.357000	0.358000	0.359000	0.360000	0.361000	0.362000	0.363000	0.364000	0.365000	0.366000	0.367000	0.368000	0.369000	0.370000	0.371000	0.372000	0.373000	0.374000	0.375000	0.376000	0.377000	0.378000	0.379000	0.380000	0.381000	0.382000	0.383000	0.384000	0.385000	0.386000	0.387000	0.388000	0.389000	0.390000	0.391000	0.392000	0.393000	0.394000	0.395000	0.396000	0.397000	0.398000	0.399000	0.400000	0.401000	0.402000	0.403000	0.404000	0.405000	0.406000	0.407000	0.408000	0.409000	0.410000	0.411000	0.412000	0.413000	0.414000	0.415000	0.416000	0.417000	0.418000	0.419000	0.420000	0.421000	0.422000	0.423000	0.424000	0.425000	0.426000	0.427000	0.428000	0.429000	0.430000	0.431000	0.432000	0.433000	0.434000	0.435000	0.436000	0.437000	0.438000	0.439000	0.440000	0.441000	0.442000	0.443000	0.444000	0.445000	0.446000	0.447000	0.448000	0.449000	0.450000	0.451000	0.452000	0.453000	0.454000	0.455000	0.456000	0.457000	0.458000	0.459000	0.460000	0.461000	0.462000	0.463000	0.464000	0.465000	0.466000	0.467000	0.468000	0.469000	0.470000	0.471000	0.472000	0.473000	0.474000	0.475000	0.476000	0.477000	0.478000	0.479000	0.480000	0.481000	0.482000	0.483000	0.484000	0.485000	0.486000	0.487000	0.488000	0.489000	0.490000	0.491000	0.492000	0.493000	0.494000	0.495000	0.496000	0.497000	0.498000	0.499000	0.500000	0.501000	0.502000	0.503000	0.504000	0.505000	0.506000	0.507000	0.508000	0.509000	0.510000	0.511000	0.512000	0.513000	0.514000	0.515000	0.516000	0.517000	0.518000	0.519000	0.520000	0.521000	0.522000	0.523000	0.524000	0.525000	0.526000	0.527000	0.528000	0.529000	0.530000	0.531000
pressure_ventricle (mmHg)	7.750000	7.770000	7.870000	7.890000	7.990000	8.070000	8.170000	8.270000	8.320000	8.470000	8.600000	8.720000	8.880000	9.030000	9.230000	9.360000	9.610000	9.840000	10.100000	10.480000	10.840000	11.230000	11.630000	12.140000	12.690000	13.230000	13.950000	14.720000	15.550000	16.490000	17.550000	18.700000	19.920000	21.280000	22.660000	24.120000	25.700000	27.310000	28.920000	30.530000	32.220000	33.890000	35.540000	37.300000	39.020000	40.770000	42.540000	44.370000	46.200000	47.980000	49.890000	51.740000	53.590000	55.430000	57.260000	59.060000	60.780000	62.570000	64.280000	65.880000	67.500000	69.060000	70.600000	72.090000	73.570000	75.020000	76.440000	77.930000	79.420000	80.900000	82.400000	83.900000	85.350000	86.720000	88.170000	89.590000	90.960000	92.330000	93.620000	94.860000	96.070000	97.270000	98.350000	99.370000	100.390000	101.310000	102.140000	102.940000	103.670000	104.330000	104.840000	105.420000	105.900000	106.330000	106.780000	107.190000	107.630000	108.030000	108.460000	108.850000	109.210000	109.640000	110.040000	110.370000	110.750000	111.140000	111.490000	111.770000	112.130000	112.420000	112.640000	112.810000	112.910000	112.930000	112.860000	112.770000	112.620000	112.440000	112.300000	112.100000	111.910000	111.740000	111.610000	111.450000	111.260000	111.140000	111.030000	110.930000	110.890000	110.890000	110.950000	110.960000	111.090000	111.130000	111.130000	111.200000	111.150000	111.030000	110.880000	110.700000	110.420000	110.070000	109.780000	109.430000	109.070000	108.730000	108.410000	108.100000	107.770000	107.520000	107.260000	106.970000	106.750000	106.450000	106.170000	105.850000	105.640000	105.420000	105.150000	104.980000	104.810000	104.660000	104.500000	104.360000	104.210000	104.040000	103.940000	103.800000	103.690000	103.600000	103.510000	103.430000	103.290000	103.230000	103.160000	103.070000	103.040000	103.010000	102.990000	102.940000	102.930000	102.900000	102.840000	102.860000	102.810000	102.710000	102.610000	102.500000	102.350000	102.120000	101.970000	101.830000	101.650000	101.550000	101.380000	101.250000	101.110000	101.040000	100.920000	100.830000	100.820000	100.780000	100.730000	100.710000	100.700000	100.660000	100.600000	100.610000	100.590000	100.540000	100.540000	100.500000	100.450000	100.350000	100.330000	100.250000	100.130000	100.070000	99.990000	99.840000	99.700000	99.590000	99.440000	99.260000	99.220000	99.120000	99.020000	98.880000	98.770000	98.690000	98.530000	98.470000	98.370000	98.220000	98.140000	98.020000	97.870000	97.690000	97.580000	97.440000	97.260000	97.160000	97.020000	96.820000	96.670000	96.490000	96.290000	96.050000	95.830000	95.550000	95.230000	94.930000	94.550000	94.220000	93.790000	93.420000	93.020000	92.590000	92.200000	91.770000	91.290000	90.770000	90.220000	89.620000	88.940000	88.290000	87.520000	86.750000	85.940000	85.130000	84.270000	83.360000	82.510000	81.580000	80.530000	79.510000	78.360000	77.140000	75.840000	74.530000	73.160000	71.740000	70.460000	69.100000	67.790000	66.500000	65.200000	63.920000	62.580000	61.320000	60.000000	58.670000	57.370000	56.030000	54.700000	53.370000	52.060000	50.730000	49.360000	48.090000	46.780000	45.500000	44.230000	42.980000	41.720000	40.440000	39.260000	38.030000	36.770000	35.560000	34.320000	33.090000	31.780000	30.550000	29.300000	28.040000	26.820000	25.570000	24.370000	23.170000	22.050000	20.950000	19.860000	18.890000	17.910000	16.960000	16.050000	15.160000	14.300000	13.410000	12.670000	11.920000	11.150000	10.500000	9.810000	9.190000	8.530000	7.960000	7.400000	6.840000	6.350000	5.850000	5.370000	4.940000	4.520000	4.100000	3.690000	3.370000	3.000000	2.650000	2.350000	2.060000	1.810000	1.520000	1.330000	1.120000	0.900000	0.750000	0.550000	0.370000	0.200000	0.060000	-0.070000	-0.270000	-0.330000	-0.430000	-0.580000	-0.630000	-0.670000	-0.700000	-0.810000	-0.780000	-0.820000	-0.870000	-0.830000	-0.790000	-0.770000	-0.750000	-0.700000	-0.670000	-0.640000	-0.530000	-0.440000	-0.370000	-0.290000	-0.200000	-0.100000	-0.050000	0.080000	0.180000	0.280000	0.400000	0.510000	0.600000	0.700000	0.870000	1.000000	1.100000	1.300000	1.420000	1.550000	1.670000	1.830000	1.980000	2.100000	2.280000	2.420000	2.530000	2.710000	2.840000	2.970000	3.020000	3.170000	3.290000	3.390000	3.520000	3.590000	3.650000	3.690000	3.750000	3.800000	3.780000	3.820000	3.890000	3.910000	3.980000	4.040000	4.110000	4.140000	4.250000	4.280000	4.360000	4.480000	4.570000	4.650000	4.680000	4.790000	4.900000	4.960000	5.130000	5.220000	5.330000	5.410000	5.540000	5.600000	5.650000	5.750000	5.800000	5.810000	5.870000	5.920000	5.930000	5.880000	5.900000	5.910000	5.930000	5.960000	5.940000	5.940000	5.920000	5.930000	5.940000	5.880000	5.930000	5.970000	5.970000	6.000000	6.050000	6.060000	6.040000	6.110000	6.170000	6.180000	6.250000	6.310000	6.350000	6.380000	6.440000	6.450000	6.460000	6.500000	6.530000	6.550000	6.570000	6.610000	6.650000	6.610000	6.680000	6.720000	6.760000	6.820000	6.870000	6.930000	6.950000	7.060000	7.110000	7.120000	7.190000	7.210000	7.230000	7.250000	7.260000	7.290000	7.260000	7.330000	7.350000	7.340000	7.390000	7.400000	7.400000	7.380000	7.450000	7.470000	7.460000	7.510000	7.520000	7.530000	7.540000	7.570000	7.570000	7.540000	7.600000	7.620000	7.640000	7.650000	7.690000	7.720000	7.680000	7.770000	7.790000	7.770000	7.810000
volume_ventricle (ml)	42.383541	42.457698	42.531828	42.605994	42.680196	42.754434	42.828708	42.903019	42.977365	43.051748	43.126166	43.200621	43.275112	43.349639	43.424201	43.498800	43.573435	43.648105	43.722811	43.797553	46.000000	45.974645	45.940317	45.897478	45.846592	45.788120	45.722525	45.650269	45.571816	45.487628	45.398167	45.303896	45.205277	45.102773	44.996847	44.887962	44.776579	44.663161	44.548171	44.428122	44.292051	44.140509	43.974864	43.796484	43.606735	43.406985	43.198600	42.982948	42.761396	42.535311	42.306061	42.075012	41.843532	41.612988	41.384747	41.160175	40.940642	40.726781	40.512133	40.295067	40.075840	39.854708	39.631930	39.407761	39.182458	38.956277	38.729477	38.502313	38.275041	38.047920	37.821206	37.595155	37.370024	37.146070	36.923550	36.702716	36.482585	36.262346	36.042091	35.821910	35.601896	35.382138	35.162730	34.943761	34.725324	34.507509	34.290408	34.074113	33.858714	33.644303	33.430971	33.218810	33.007911	32.798365	32.590315	32.383857	32.178856	31.975171	31.772660	31.571182	31.370594	31.170756	30.971525	30.772760	30.574319	30.376061	30.177844	29.979526	29.780966	29.582022	29.382552	29.182415	28.981295	28.777957	28.572546	28.365504	28.157270	27.948285	27.738989	27.529823	27.321226	27.113638	26.907501	26.703254	26.501337	26.302191	26.106256	25.913973	25.725781	25.542121	25.363404	25.188081	25.015042	24.844247	24.675656	24.509231	24.344932	24.182720	24.022555	23.864399	23.708212	23.553955	23.401589	23.251073	23.102371	22.955441	22.810244	22.666742	22.524895	22.385069	22.247882	22.113130	21.980594	21.850051	21.721281	21.594062	21.468173	21.343393	21.219501	21.096275	20.973495	20.850938	20.728385	20.605613	20.482402	20.358530	20.233776	20.108142	19.982731	19.857680	19.732941	19.608466	19.484206	19.360111	19.236134	19.112225	18.988336	18.864418	18.740422	18.616299	18.492001	18.367479	18.242684	18.117567	17.992081	17.866080	17.736796	17.603536	17.467077	17.328199	17.187681	17.046301	16.904837	16.764068	16.624773	16.487731	16.353719	16.223516	16.097901	15.977653	15.863551	15.756371	15.656895	15.565899	15.480751	15.396859	15.314390	15.233556	15.154570	15.077642	15.002986	14.930811	14.861332	14.794759	14.731304	14.671180	14.614597	14.561769	14.512906	14.468221	14.427926	14.392232	14.360519	14.329385	14.298598	14.268338	14.238784	14.210116	14.182516	14.156163	14.131237	14.107919	14.086388	14.066826	14.049411	14.034325	14.021748	14.011860	14.004840	14.000870	14.000058	14.001216	14.003791	14.007691	14.012825	14.019100	14.026426	14.034710	14.043861	14.053788	14.064399	14.075603	14.087307	14.099420	14.111852	14.124509	14.137301	14.150136	14.162922	14.176304	14.191051	14.207099	14.224383	14.242839	14.262402	14.283007	14.304590	14.327086	14.350432	14.374561	14.399410	14.424914	14.451008	14.477628	14.504709	14.532187	14.559997	14.587987	14.615928	14.644006	14.672437	14.701436	14.731220	14.762006	14.794007	14.827442	14.862525	14.899473	14.938501	14.979827	15.023664	15.070231	15.119741	15.172413	15.228461	15.288581	15.358656	15.440010	15.532186	15.634728	15.747179	15.869081	15.999978	16.139413	16.286929	16.442069	16.604376	16.773393	16.948664	17.129730	17.316136	17.507424	17.703138	17.902836	18.119416	18.362787	18.630589	18.920465	19.230056	19.557003	19.898950	20.253536	20.618404	20.991196	21.369554	21.751118	22.133530	22.514433	22.891468	23.262277	23.624501	23.975782	24.319252	24.667868	25.021392	25.378807	25.739096	26.101240	26.464224	26.827029	27.188637	27.548032	27.904196	28.256111	28.602761	28.943127	29.276192	29.600939	29.916350	30.221408	30.515905	30.806090	31.093280	31.377211	31.657620	31.934242	32.206813	32.475069	32.738747	32.997582	33.251311	33.499669	33.742393	33.979219	34.209882	34.434120	34.651667	34.862260	35.065714	35.270227	35.480125	35.693568	35.908719	36.123737	36.336784	36.546022	36.749610	36.945711	37.132484	37.308093	37.470696	37.618456	37.749534	37.862090	37.954286	38.024282	38.070240	38.098382	38.124847	38.150125	38.174172	38.196939	38.218382	38.238454	38.257109	38.274302	38.289986	38.304114	38.316642	38.327523	38.336711	38.344160	38.349823	38.353655	38.355610	38.354610	38.344423	38.324990	38.297491	38.263106	38.223018	38.178405	38.130448	38.080328	38.029225	37.978320	37.928793	37.881824	37.838594	37.800283	37.768073	37.743142	37.726673	37.719688	37.716333	37.713141	37.710116	37.707261	37.704578	37.702072	37.699744	37.697600	37.695642	37.693872	37.692295	37.690914	37.689732	37.688752	37.687977	37.687411	37.687057	37.686918	37.688376	37.693561	37.702218	37.714057	37.728788	37.746120	37.765764	37.787428	37.810822	37.835656	37.861640	37.888483	37.915895	37.943585	37.971264	37.998640	38.025424	38.051325	38.076296	38.101392	38.126840	38.152721	38.179114	38.206100	38.233759	38.262170	38.291414	38.321570	38.352719	38.384941	38.418315	38.452921	38.488840	38.526151	38.564935	38.605271	38.647331	38.693210	38.743471	38.797727	38.855595	38.916691	38.980630	39.047028	39.115500	39.185663	39.257132	39.329522	39.402450	39.475531	39.548381	39.620616	39.691850	39.761701	39.829783	39.896745	39.963796	40.030956	40.098241	40.165666	40.233247	40.301000	40.368940	40.437083	40.505444	40.574039	40.642884	40.711994	40.781385	40.851072	40.921071	40.991398	41.062068	41.133129	41.204694	41.276735	41.349211	41.422080	41.495300	41.568830	41.642627	41.716652	41.790861	41.865213	41.939668	42.014182	42.088714	42.163224	42.237669	42.312007
flow_aorta_proximal (ml/s)	1.654167	1.597665	1.539917	1.480545	1.419167	1.355405	1.288878	1.219207	1.146012	1.068913	0.987529	0.901483	0.810392	0.713879	0.611562	0.503062	0.388000	0.258106	0.106068	-0.067059	-0.260220	-0.472358	-0.702419	-0.949348	-1.212089	-1.489587	-1.780786	-2.084632	-2.400068	-2.726040	-3.061493	-3.405370	-3.756618	-4.114179	-4.477000	50.346000	60.703237	70.905980	80.927153	90.739683	100.316492	109.630505	118.654648	127.361844	135.725018	143.717094	151.310998	158.479653	165.195985	171.432917	177.163374	182.360281	186.996562	191.045142	194.732163	198.331329	201.833944	205.231006	208.513507	211.672444	214.698811	217.583604	220.317818	222.892448	225.298489	227.526936	229.568785	231.415030	233.056667	234.484691	235.690097	236.663880	237.397035	237.981900	238.546397	239.089477	239.609527	240.104934	240.574086	241.015367	241.427167	241.807871	242.155866	242.469540	242.747279	242.987470	243.188500	243.348755	243.466623	243.540491	243.568745	243.459050	243.089421	242.479659	241.650823	240.623972	239.420162	238.060453	236.565902	234.957569	233.256510	231.483785	229.660452	227.807569	225.946194	224.097386	222.282202	220.521701	218.836941	217.173012	215.418438	213.581850	211.673779	209.704761	207.685329	205.626016	203.537357	201.429885	199.314134	197.200637	195.099929	193.022542	190.979012	188.979870	187.035653	185.156892	183.354121	181.614371	179.897972	178.203379	176.530000	174.877247	173.244527	171.631249	170.036825	168.460662	166.902170	165.360758	163.835836	162.326813	160.833098	159.354101	157.889231	156.437897	154.999509	153.573475	152.165530	150.787068	149.435342	148.107154	146.799307	145.508600	144.231836	142.965816	141.707341	140.453212	139.200232	137.945202	136.684922	135.416195	134.135821	132.840603	131.527342	130.192838	128.835249	127.457567	126.062445	124.652455	123.230167	121.798153	120.358985	118.915233	117.469470	116.024265	114.582192	113.145820	111.717721	110.300468	108.896630	107.508779	106.139488	104.791326	103.462350	102.141835	100.829188	99.524436	98.227606	96.938724	95.657818	94.384915	93.120041	91.863225	90.614492	89.373870	88.141385	86.917066	85.700938	84.493030	83.293367	82.101976	80.927314	79.791765	78.691118	77.619375	76.570539	75.538612	74.517596	73.501491	72.484302	71.460029	70.422675	69.366241	68.284729	67.172142	66.022482	64.829750	63.587948	62.291078	60.933144	59.498064	57.953347	56.306634	54.568706	52.750340	50.862316	48.915414	46.920412	44.888090	42.829226	40.754600	38.674991	36.601178	34.543940	32.514057	30.522308	28.579471	26.696326	24.836290	22.838058	20.714131	18.495166	16.211819	13.894744	11.574599	9.282038	7.047717	4.902293	2.876421	1.000757	-0.694044	-2.177324	-3.418430	-4.386704	-5.051492	-5.382136	-5.396256	-5.288774	-5.093247	-4.820472	-4.481247	-4.086369	-3.646637	-3.172847	-2.675798	-2.166288	-1.655113	-1.153072	-0.670963	-0.219582	0.190271	0.547800	0.842207	1.062694	1.198463	1.253218	1.292211	1.325451	1.353705	1.377736	1.398309	1.416191	1.432145	1.446938	1.461333	1.476096	1.491992	1.509786	1.530243	1.554128	1.582206	1.615243	1.654002	1.705973	1.807114	1.957736	2.152024	2.384164	2.648341	2.938741	3.249548	3.574949	3.909129	4.246273	4.580566	4.906195	5.217344	5.508200	5.772946	6.005770	6.200855	6.357993	6.509179	6.659692	6.808604	6.954993	7.097931	7.236495	7.369759	7.496798	7.616686	7.728500	7.831312	7.924199	8.006235	8.076494	8.134053	8.177985	8.207366	8.222838	8.235417	8.247406	8.258791	8.269560	8.279703	8.289205	8.298055	8.306240	8.313749	8.320569	8.326688	8.332094	8.336774	8.340716	8.343908	8.346338	8.347993	8.348862	8.347176	8.328200	8.289919	8.233949	8.161908	8.075414	7.976084	7.865535	7.745384	7.617250	7.482749	7.343499	7.201117	7.057221	6.913428	6.771355	6.632620	6.498841	6.370532	6.237769	6.098411	5.953214	5.802933	5.648325	5.490146	5.329152	5.166098	5.001742	4.836837	4.672142	4.508411	4.346400	4.186866	4.030565	3.878252	3.730683	3.587804	3.440716	3.287934	3.130940	2.971218	2.810250	2.649518	2.490506	2.334696	2.183570	2.038611	1.901302	1.773125	1.655563	1.550099	1.458215	1.381393	1.321117	1.277989	1.240115	1.203401	1.167955	1.133883	1.101290	1.070285	1.040974	1.013462	0.987857	0.964265	0.942793	0.923547	0.906635	0.892161	0.880234	0.870959	0.864444	0.860794	0.860599	0.872524	0.898876	0.938514	0.990295	1.053079	1.125724	1.207090	1.296034	1.391415	1.492092	1.596924	1.704770	1.814488	1.924936	2.034974	2.143460	2.249253	2.351682	2.460588	2.579311	2.706532	2.840929	2.981184	3.125977	3.273988	3.423896	3.574383	3.724128	3.871810	4.016112	4.155711	4.289290	4.415527	4.533103	4.640697	4.737321	4.831931	4.928459	5.026087	5.123997	5.221372	5.317396	5.411250	5.502118	5.589182	5.671625	5.748629	5.819378	5.883054	5.938840	5.985919	6.023472	6.050684	6.066737	6.070972	6.069700	6.066566	6.061615	6.054888	6.046428	6.036278	6.024481	6.011079	5.996115	5.979632	5.961672	5.942279	5.921494	5.899361	5.875922	5.851220	5.825299	5.797784	5.742651	5.647789	5.517942	5.357855	5.172271	4.965934	4.743588	4.509977	4.269846	4.027937	3.788995	3.557764	3.338988	3.137410	2.957775	2.804827	2.683309	2.597785	2.532033	2.472632	2.418885	2.370091	2.325555	2.284576	2.246456	2.210498	2.176002	2.142271	2.108607	2.074310	2.038682	2.001026	1.960643	1.916834	1.868901	1.816160	1.761223	1.706156

Subject FP#1 rest
time (s)	0.000000	0.001000	0.002000	0.003000	0.004000	0.005000	0.006000	0.007000	0.008000	0.009000	0.010000	0.011000	0.012000	0.013000	0.014000	0.015000	0.016000	0.017000	0.018000	0.019000	0.020000	0.021000	0.022000	0.023000	0.024000	0.025000	0.026000	0.027000	0.028000	0.029000	0.030000	0.031000	0.032000	0.033000	0.034000	0.035000	0.036000	0.037000	0.038000	0.039000	0.040000	0.041000	0.042000	0.043000	0.044000	0.045000	0.046000	0.047000	0.048000	0.049000	0.050000	0.051000	0.052000	0.053000	0.054000	0.055000	0.056000	0.057000	0.058000	0.059000	0.060000	0.061000	0.062000	0.063000	0.064000	0.065000	0.066000	0.067000	0.068000	0.069000	0.070000	0.071000	0.072000	0.073000	0.074000	0.075000	0.076000	0.077000	0.078000	0.079000	0.080000	0.081000	0.082000	0.083000	0.084000	0.085000	0.086000	0.087000	0.088000	0.089000	0.090000	0.091000	0.092000	0.093000	0.094000	0.095000	0.096000	0.097000	0.098000	0.099000	0.100000	0.101000	0.102000	0.103000	0.104000	0.105000	0.106000	0.107000	0.108000	0.109000	0.110000	0.111000	0.112000	0.113000	0.114000	0.115000	0.116000	0.117000	0.118000	0.119000	0.120000	0.121000	0.122000	0.123000	0.124000	0.125000	0.126000	0.127000	0.128000	0.129000	0.130000	0.131000	0.132000	0.133000	0.134000	0.135000	0.136000	0.137000	0.138000	0.139000	0.140000	0.141000	0.142000	0.143000	0.144000	0.145000	0.146000	0.147000	0.148000	0.149000	0.150000	0.151000	0.152000	0.153000	0.154000	0.155000	0.156000	0.157000	0.158000	0.159000	0.160000	0.161000	0.162000	0.163000	0.164000	0.165000	0.166000	0.167000	0.168000	0.169000	0.170000	0.171000	0.172000	0.173000	0.174000	0.175000	0.176000	0.177000	0.178000	0.179000	0.180000	0.181000	0.182000	0.183000	0.184000	0.185000	0.186000	0.187000	0.188000	0.189000	0.190000	0.191000	0.192000	0.193000	0.194000	0.195000	0.196000	0.197000	0.198000	0.199000	0.200000	0.201000	0.202000	0.203000	0.204000	0.205000	0.206000	0.207000	0.208000	0.209000	0.210000	0.211000	0.212000	0.213000	0.214000	0.215000	0.216000	0.217000	0.218000	0.219000	0.220000	0.221000	0.222000	0.223000	0.224000	0.225000	0.226000	0.227000	0.228000	0.229000	0.230000	0.231000	0.232000	0.233000	0.234000	0.235000	0.236000	0.237000	0.238000	0.239000	0.240000	0.241000	0.242000	0.243000	0.244000	0.245000	0.246000	0.247000	0.248000	0.249000	0.250000	0.251000	0.252000	0.253000	0.254000	0.255000	0.256000	0.257000	0.258000	0.259000	0.260000	0.261000	0.262000	0.263000	0.264000	0.265000	0.266000	0.267000	0.268000	0.269000	0.270000	0.271000	0.272000	0.273000	0.274000	0.275000	0.276000	0.277000	0.278000	0.279000	0.280000	0.281000	0.282000	0.283000	0.284000	0.285000	0.286000	0.287000	0.288000	0.289000	0.290000	0.291000	0.292000	0.293000	0.294000	0.295000	0.296000	0.297000	0.298000	0.299000	0.300000	0.301000	0.302000	0.303000	0.304000	0.305000	0.306000	0.307000	0.308000	0.309000	0.310000	0.311000	0.312000	0.313000	0.314000	0.315000	0.316000	0.317000	0.318000	0.319000	0.320000	0.321000	0.322000	0.323000	0.324000	0.325000	0.326000	0.327000	0.328000	0.329000	0.330000	0.331000	0.332000	0.333000	0.334000	0.335000	0.336000	0.337000	0.338000	0.339000	0.340000	0.341000	0.342000	0.343000	0.344000	0.345000	0.346000	0.347000	0.348000	0.349000	0.350000	0.351000	0.352000	0.353000	0.354000	0.355000	0.356000	0.357000	0.358000	0.359000	0.360000	0.361000	0.362000	0.363000	0.364000	0.365000	0.366000	0.367000	0.368000	0.369000	0.370000	0.371000	0.372000	0.373000	0.374000	0.375000	0.376000	0.377000	0.378000	0.379000	0.380000	0.381000	0.382000	0.383000	0.384000	0.385000	0.386000	0.387000	0.388000	0.389000	0.390000	0.391000	0.392000	0.393000	0.394000	0.395000	0.396000	0.397000	0.398000	0.399000	0.400000	0.401000	0.402000	0.403000	0.404000	0.405000	0.406000	0.407000	0.408000	0.409000	0.410000	0.411000	0.412000	0.413000	0.414000	0.415000	0.416000	0.417000	0.418000	0.419000	0.420000	0.421000	0.422000	0.423000	0.424000	0.425000	0.426000	0.427000	0.428000	0.429000	0.430000	0.431000	0.432000	0.433000	0.434000	0.435000	0.436000	0.437000	0.438000	0.439000	0.440000	0.441000	0.442000	0.443000	0.444000	0.445000	0.446000	0.447000	0.448000	0.449000	0.450000	0.451000	0.452000	0.453000	0.454000	0.455000	0.456000	0.457000	0.458000	0.459000	0.460000	0.461000	0.462000	0.463000	0.464000	0.465000	0.466000	0.467000	0.468000	0.469000	0.470000	0.471000	0.472000	0.473000	0.474000	0.475000	0.476000	0.477000	0.478000	0.479000	0.480000	0.481000	0.482000	0.483000	0.484000	0.485000	0.486000	0.487000	0.488000	0.489000	0.490000	0.491000	0.492000	0.493000	0.494000	0.495000	0.496000	0.497000	0.498000	0.499000	0.500000	0.501000	0.502000	0.503000	0.504000	0.505000	0.506000	0.507000	0.508000	0.509000	0.510000	0.511000	0.512000	0.513000	0.514000	0.515000	0.516000	0.517000	0.518000	0.519000	0.520000	0.521000	0.522000	0.523000	0.524000	0.525000	0.526000	0.527000	0.528000	0.529000	0.530000	0.531000	0.532000	0.533000	0.534000	0.535000	0.536000	0.537000	0.538000	0.539000	0.540000	0.541000	0.542000	0.543000	0.544000	0.545000	0.546000	0.547000	0.548000	0.549000	0.550000	0.551000	0.552000	0.553000	0.554000	0.555000	0.556000	0.557000	0.558000	0.559000	0.560000	0.561000	0.562000	0.563000	0.564000	0.565000	0.566000	0.567000	0.568000	0.569000	0.570000	0.571000	0.572000	0.573000	0.574000	0.575000	0.576000	0.577000	0.578000	0.579000	0.580000	0.581000	0.582000	0.583000	0.584000	0.585000	0.586000	0.587000	0.588000	0.589000	0.590000	0.591000	0.592000	0.593000	0.594000	0.595000	0.596000	0.597000	0.598000	0.599000	0.600000	0.601000	0.602000	0.603000	0.604000	0.605000	0.606000	0.607000	0.608000	0.609000	0.610000	0.611000	0.612000	0.613000	0.614000	0.615000	0.616000	0.617000	0.618000	0.619000	0.620000	0.621000	0.622000	0.623000	0.624000	0.625000	0.626000	0.627000	0.628000	0.629000	0.630000	0.631000	0.632000	0.633000	0.634000	0.635000	0.636000	0.637000	0.638000	0.639000	0.640000	0.641000	0.642000	0.643000	0.644000	0.645000	0.646000	0.647000	0.648000	0.649000	0.650000	0.651000	0.652000	0.653000	0.654000	0.655000	0.656000	0.657000	0.658000	0.659000	0.660000	0.661000	0.662000	0.663000	0.664000	0.665000	0.666000	0.667000	0.668000	0.669000	0.670000	0.671000	0.672000	0.673000	0.674000	0.675000	0.676000	0.677000	0.678000	0.679000	0.680000	0.681000	0.682000	0.683000	0.684000	0.685000	0.686000	0.687000	0.688000	0.689000	0.690000	0.691000	0.692000	0.693000	0.694000	0.695000	0.696000	0.697000	0.698000	0.699000	0.700000	0.701000	0.702000	0.703000	0.704000	0.705000	0.706000	0.707000	0.708000	0.709000	0.710000	0.711000	0.712000	0.713000	0.714000	0.715000	0.716000	0.717000	0.718000	0.719000	0.720000	0.721000	0.722000	0.723000	0.724000	0.725000	0.726000	0.727000	0.728000	0.729000	0.730000	0.731000	0.732000	0.733000	0.734000	0.735000	0.736000	0.737000	0.738000	0.739000	0.740000	0.741000	0.742000	0.743000	0.744000	0.745000	0.746000	0.747000	0.748000	0.749000	0.750000	0.751000	0.752000	0.753000	0.754000	0.755000	0.756000	0.757000	0.758000	0.759000	0.760000	0.761000	0.762000	0.763000	0.764000	0.765000	0.766000	0.767000	0.768000	0.769000	0.770000	0.771000	0.772000	0.773000	0.774000	0.775000	0.776000	0.777000	0.778000	0.779000	0.780000	0.781000	0.782000	0.783000	0.784000	0.785000	0.786000	0.787000	0.788000	0.789000	0.790000	0.791000	0.792000	0.793000	0.794000	0.795000	0.796000	0.797000	0.798000	0.799000	0.800000	0.801000	0.802000	0.803000	0.804000	0.805000	0.806000	0.807000	0.808000	0.809000	0.810000	0.811000	0.812000	0.813000	0.814000	0.815000	0.816000	0.817000	0.818000	0.819000	0.820000	0.821000	0.822000	0.823000	0.824000	0.825000	0.826000	0.827000	0.828000	0.829000	0.830000	0.831000	0.832000	0.833000	0.834000	0.835000	0.836000	0.837000	0.838000	0.839000	0.840000	0.841000	0.842000	0.843000	0.844000	0.845000	0.846000	0.847000	0.848000	0.849000	0.850000	0.851000	0.852000	0.853000
pressure_ventricle (mmHg)	7.300000	7.390000	7.580000	7.660000	7.760000	7.950000	8.070000	8.250000	8.510000	8.630000	8.830000	9.080000	9.250000	9.520000	9.800000	10.010000	10.320000	10.650000	10.940000	11.310000	11.660000	11.990000	12.420000	12.820000	13.190000	13.680000	14.090000	14.560000	15.100000	15.550000	16.080000	16.700000	17.210000	17.810000	18.460000	19.020000	19.690000	20.420000	21.080000	21.850000	22.640000	23.360000	24.190000	25.010000	25.800000	26.740000	27.610000	28.470000	29.410000	30.250000	31.170000	32.100000	32.930000	33.850000	34.800000	35.600000	36.540000	37.480000	38.330000	39.290000	40.210000	41.040000	41.990000	42.900000	43.750000	44.690000	45.590000	46.440000	47.360000	48.200000	49.030000	49.910000	50.710000	51.510000	52.370000	53.070000	53.820000	54.610000	55.250000	55.960000	56.720000	57.310000	57.970000	58.630000	59.180000	59.780000	60.370000	60.820000	61.380000	61.820000	62.220000	62.670000	63.030000	63.330000	63.690000	63.940000	64.160000	64.450000	64.560000	64.760000	64.940000	64.970000	65.080000	65.250000	65.270000	65.430000	65.590000	65.650000	65.840000	65.990000	66.110000	66.320000	66.490000	66.670000	66.910000	67.090000	67.290000	67.560000	67.740000	67.950000	68.190000	68.350000	68.540000	68.800000	68.940000	69.140000	69.390000	69.490000	69.720000	69.980000	70.160000	70.410000	70.670000	70.840000	71.120000	71.340000	71.510000	71.760000	71.900000	72.000000	72.140000	72.160000	72.210000	72.240000	72.150000	72.140000	72.160000	72.090000	72.120000	72.200000	72.150000	72.230000	72.320000	72.330000	72.460000	72.550000	72.540000	72.620000	72.680000	72.670000	72.720000	72.730000	72.710000	72.780000	72.750000	72.750000	72.810000	72.740000	72.750000	72.810000	72.710000	72.720000	72.760000	72.640000	72.610000	72.620000	72.500000	72.470000	72.420000	72.260000	72.190000	72.080000	71.910000	71.860000	71.710000	71.590000	71.580000	71.520000	71.500000	71.580000	71.550000	71.580000	71.640000	71.590000	71.620000	71.670000	71.580000	71.580000	71.610000	71.480000	71.470000	71.460000	71.340000	71.330000	71.300000	71.180000	71.180000	71.120000	71.040000	71.070000	70.970000	70.930000	70.920000	70.800000	70.740000	70.740000	70.630000	70.600000	70.580000	70.450000	70.400000	70.390000	70.270000	70.260000	70.230000	70.110000	70.080000	70.060000	69.980000	69.980000	69.950000	69.870000	69.860000	69.770000	69.700000	69.700000	69.610000	69.520000	69.500000	69.370000	69.300000	69.270000	69.100000	69.060000	69.060000	68.910000	68.910000	68.910000	68.790000	68.790000	68.760000	68.640000	68.620000	68.560000	68.490000	68.500000	68.440000	68.430000	68.480000	68.400000	68.390000	68.450000	68.380000	68.410000	68.430000	68.360000	68.370000	68.400000	68.280000	68.270000	68.240000	68.090000	68.010000	67.910000	67.750000	67.650000	67.550000	67.410000	67.330000	67.180000	67.030000	67.040000	66.920000	66.830000	66.820000	66.700000	66.660000	66.660000	66.510000	66.480000	66.490000	66.380000	66.350000	66.330000	66.200000	66.180000	66.110000	65.960000	65.910000	65.810000	65.670000	65.630000	65.470000	65.320000	65.230000	65.050000	64.900000	64.820000	64.640000	64.520000	64.440000	64.220000	64.080000	64.000000	63.830000	63.720000	63.630000	63.450000	63.360000	63.270000	63.080000	62.990000	62.830000	62.610000	62.480000	62.260000	62.020000	61.840000	61.580000	61.350000	61.140000	60.800000	60.510000	60.280000	59.860000	59.540000	59.260000	58.840000	58.510000	58.190000	57.770000	57.470000	57.150000	56.750000	56.470000	56.140000	55.760000	55.430000	55.060000	54.690000	54.360000	53.910000	53.460000	53.030000	52.450000	51.890000	51.330000	50.630000	49.970000	49.340000	48.550000	47.850000	47.160000	46.350000	45.640000	44.870000	43.960000	43.070000	42.050000	40.870000	39.630000	38.250000	36.770000	35.320000	33.720000	32.150000	30.660000	29.120000	27.750000	26.500000	25.210000	24.060000	23.040000	21.960000	21.000000	20.100000	19.110000	18.220000	17.330000	16.360000	15.520000	14.690000	13.840000	13.120000	12.360000	11.580000	10.890000	10.120000	9.370000	8.700000	7.910000	7.210000	6.580000	5.820000	5.170000	4.580000	3.880000	3.280000	2.720000	2.080000	1.530000	1.040000	0.480000	0.040000	-0.380000	-0.830000	-1.150000	-1.460000	-1.760000	-1.930000	-2.160000	-2.330000	-2.370000	-2.530000	-2.650000	-2.680000	-2.830000	-2.880000	-2.860000	-3.000000	-3.040000	-3.020000	-3.120000	-3.130000	-3.150000	-3.250000	-3.300000	-3.300000	-3.400000	-3.380000	-3.370000	-3.420000	-3.340000	-3.340000	-3.310000	-3.190000	-3.170000	-3.080000	-2.900000	-2.880000	-2.740000	-2.550000	-2.510000	-2.370000	-2.200000	-2.160000	-2.000000	-1.850000	-1.770000	-1.610000	-1.490000	-1.400000	-1.240000	-1.110000	-1.040000	-0.870000	-0.770000	-0.660000	-0.480000	-0.410000	-0.290000	-0.110000	-0.090000	-0.010000	0.140000	0.160000	0.270000	0.420000	0.440000	0.580000	0.740000	0.780000	0.900000	1.020000	1.060000	1.180000	1.270000	1.310000	1.400000	1.440000	1.470000	1.590000	1.590000	1.640000	1.750000	1.740000	1.800000	1.930000	1.910000	1.980000	2.070000	2.050000	2.160000	2.260000	2.290000	2.400000	2.480000	2.490000	2.580000	2.660000	2.680000	2.790000	2.850000	2.860000	2.990000	3.000000	3.040000	3.130000	3.110000	3.130000	3.230000	3.190000	3.240000	3.320000	3.260000	3.270000	3.340000	3.240000	3.290000	3.320000	3.260000	3.330000	3.330000	3.260000	3.270000	3.250000	3.240000	3.250000	3.210000	3.200000	3.220000	3.150000	3.160000	3.220000	3.120000	3.170000	3.200000	3.130000	3.170000	3.170000	3.090000	3.080000	3.100000	3.000000	3.010000	3.020000	2.930000	2.960000	2.920000	2.860000	2.870000	2.790000	2.760000	2.790000	2.730000	2.680000	2.700000	2.600000	2.580000	2.660000	2.560000	2.580000	2.660000	2.560000	2.610000	2.650000	2.590000	2.660000	2.690000	2.650000	2.710000	2.690000	2.680000	2.730000	2.680000	2.680000	2.700000	2.630000	2.630000	2.690000	2.620000	2.630000	2.690000	2.590000	2.600000	2.640000	2.610000	2.650000	2.710000	2.670000	2.720000	2.760000	2.740000	2.810000	2.800000	2.790000	2.850000	2.830000	2.850000	2.950000	2.890000	2.890000	2.930000	2.890000	2.930000	3.010000	2.960000	2.980000	3.020000	2.970000	2.990000	3.030000	2.970000	3.020000	3.080000	3.020000	3.050000	3.050000	3.020000	3.080000	3.050000	3.020000	3.080000	3.070000	3.130000	3.230000	3.190000	3.210000	3.260000	3.220000	3.270000	3.340000	3.300000	3.360000	3.440000	3.380000	3.450000	3.510000	3.500000	3.570000	3.570000	3.540000	3.610000	3.570000	3.570000	3.630000	3.560000	3.560000	3.630000	3.560000	3.590000	3.680000	3.620000	3.640000	3.720000	3.660000	3.670000	3.740000	3.700000	3.730000	3.790000	3.740000	3.790000	3.800000	3.810000	3.880000	3.870000	3.830000	3.890000	3.850000	3.880000	3.960000	3.900000	3.950000	4.010000	3.890000	3.940000	3.970000	3.910000	3.960000	4.020000	3.980000	4.010000	4.060000	4.010000	4.060000	4.070000	4.050000	4.120000	4.120000	4.120000	4.170000	4.130000	4.120000	4.210000	4.160000	4.150000	4.200000	4.150000	4.200000	4.240000	4.180000	4.220000	4.280000	4.240000	4.270000	4.330000	4.280000	4.360000	4.390000	4.360000	4.450000	4.460000	4.440000	4.540000	4.540000	4.530000	4.610000	4.560000	4.610000	4.700000	4.630000	4.690000	4.770000	4.740000	4.780000	4.830000	4.760000	4.850000	4.920000	4.920000	4.970000	5.050000	5.040000	5.130000	5.140000	5.180000	5.260000	5.270000	5.280000	5.370000	5.360000	5.400000	5.500000	5.460000	5.480000	5.590000	5.550000	5.620000	5.720000	5.690000	5.780000	5.850000	5.820000	5.910000	5.950000	5.930000	6.020000	6.070000	6.080000	6.170000	6.180000	6.220000	6.310000	6.300000	6.310000	6.410000	6.370000	6.430000	6.530000	6.470000	6.530000	6.610000	6.590000	6.660000	6.680000	6.640000	6.700000	6.710000	6.690000	6.770000	6.800000	6.760000	6.850000	6.830000	6.810000	6.890000	6.860000	6.870000	6.940000	6.840000	6.850000	6.890000	6.800000	6.820000	6.870000	6.820000	6.830000	6.880000	6.820000	6.870000	6.870000	6.820000	6.870000	6.810000	6.740000	6.750000	6.690000	6.680000	6.700000	6.620000	6.590000	6.600000	6.490000	6.460000	6.500000	6.380000	6.380000	6.400000	6.310000	6.350000	6.380000	6.320000	6.360000	6.390000	6.320000	6.390000	6.420000	6.400000	6.450000	6.430000	6.450000	6.520000	6.450000	6.490000	6.580000	6.560000	6.610000	6.700000	6.660000	6.710000	6.840000	6.850000	6.950000
pressure_aorta_proximal (mmHg)	40.263916	40.252919	40.250000	40.245167	40.250047	40.278754	40.297959	40.313788	40.322896	40.332965	40.340000	40.342435	40.383259	40.401805	40.421024	40.440140	40.449710	40.458949	40.494692	40.552135	40.592681	40.630251	40.674626	40.745806	40.809104	40.871069	40.952831	41.021742	41.097568	41.155610	41.181016	41.225488	41.299942	41.367501	41.477626	41.584915	41.700489	41.818375	41.963959	42.108904	42.282598	42.464556	42.693851	42.933572	43.173658	43.411416	43.686785	43.932693	44.193630	44.461386	44.750103	45.041834	45.338958	45.656696	45.990093	46.316366	46.650463	47.009521	47.344860	47.699710	48.086753	48.470809	48.854630	49.240788	49.653329	50.027117	50.430329	50.862543	51.276234	51.687983	52.118569	52.541385	52.979947	53.416238	53.831909	54.264835	54.695821	55.116618	55.546041	55.965534	56.363291	56.752214	57.139027	57.530462	57.915496	58.313592	58.726426	59.129172	59.531881	59.923977	60.287793	60.633251	60.979161	61.315577	61.653761	61.956494	62.237124	62.515205	62.792227	63.087721	63.359729	63.618037	63.873083	64.111281	64.345087	64.587452	64.815942	65.029057	65.244855	65.446149	65.667582	65.924877	66.140965	66.344366	66.585371	66.805665	67.026570	67.239601	67.393048	67.602640	67.771467	67.926533	68.074431	68.195504	68.311522	68.413399	68.507940	68.610994	68.706691	68.792608	68.874307	68.954048	69.041647	69.126013	69.197896	69.250183	69.287666	69.325003	69.352708	69.369868	69.360047	69.379992	69.360773	69.351342	69.315045	69.285913	69.240260	69.200952	69.147366	69.095374	69.053595	69.022954	68.985036	68.924244	68.862885	68.831253	68.800929	68.738011	68.686925	68.645938	68.582616	68.507302	68.452031	68.403577	68.347295	68.318624	68.250647	68.163861	68.096434	68.019780	67.952168	67.877396	67.793170	67.699727	67.593784	67.504357	67.456872	67.401282	67.294834	67.179614	67.094063	67.017986	66.945236	66.872167	66.792275	66.733011	66.652810	66.568091	66.502745	66.445139	66.377190	66.290370	66.223292	66.145979	66.088157	66.012077	65.951250	65.901213	65.861739	65.816572	65.768841	65.713943	65.662805	65.607595	65.510981	65.425285	65.380562	65.330055	65.265487	65.193071	65.127818	65.020456	64.939043	64.883764	64.835214	64.767780	64.720068	64.652688	64.594006	64.554727	64.516927	64.469490	64.430931	64.371369	64.294284	64.231564	64.169760	64.089232	64.014910	63.921616	63.831297	63.773552	63.698224	63.615403	63.554405	63.510076	63.468470	63.415774	63.396376	63.356745	63.318105	63.269883	63.222034	63.164313	63.116568	63.049937	63.000646	62.938283	62.855523	62.767705	62.685401	62.630385	62.567521	62.483466	62.395784	62.312556	62.244953	62.186010	62.111638	62.028107	61.966963	61.917444	61.846008	61.761487	61.703465	61.616746	61.559681	61.511839	61.455219	61.370441	61.282584	61.214377	61.131466	61.043820	60.963036	60.902698	60.820006	60.734901	60.646233	60.564849	60.494311	60.419625	60.361797	60.301308	60.205909	60.128595	60.039212	59.946949	59.879563	59.791514	59.694817	59.588969	59.483490	59.368465	59.253224	59.138527	59.012728	58.914225	58.796646	58.660229	58.556077	58.431105	58.334270	58.240838	58.106392	57.974563	57.856729	57.735117	57.619182	57.481705	57.304862	57.130697	56.944924	56.742859	56.552681	56.379960	56.187358	55.985910	55.765413	55.544954	55.315786	55.078491	54.811834	54.567823	54.306704	54.036081	53.773690	53.516896	53.241453	52.952191	52.659679	52.360836	52.067168	51.777883	51.471222	51.147972	50.833370	50.476892	50.145257	49.837585	49.500334	49.164082	48.807951	48.509240	48.219592	47.956099	47.730284	47.525719	47.328193	47.176009	47.011311	46.847885	46.713481	46.588598	46.473391	46.374556	46.269575	46.162437	46.088805	46.025740	45.936419	45.851140	45.779638	45.732815	45.686405	45.658106	45.630008	45.639797	45.649138	45.676876	45.705040	45.751373	45.792161	45.821018	45.868606	45.956836	46.032788	46.118848	46.198692	46.270910	46.337483	46.405446	46.495411	46.574898	46.642845	46.724674	46.822477	46.917038	47.003069	47.087903	47.154735	47.232094	47.328280	47.434665	47.512045	47.598818	47.666868	47.750176	47.837749	47.916655	47.993967	48.064939	48.124909	48.189129	48.246996	48.289208	48.328409	48.357588	48.391458	48.469065	48.530246	48.604397	48.663825	48.739927	48.794948	48.832697	48.870913	48.899520	48.947592	48.986766	49.016689	49.036652	49.055756	49.074019	49.113374	49.120000	49.120000	49.120000	49.120000	49.120000	49.120000	49.128676	49.162232	49.189167	49.195439	49.182870	49.202752	49.211899	49.221501	49.231210	49.240000	49.239963	49.220189	49.200985	49.182275	49.144792	49.114963	49.087240	49.042227	49.000438	48.968649	48.947020	48.927206	48.914109	48.904877	48.895982	48.874623	48.841554	48.819092	48.796356	48.785137	48.766793	48.760000	48.759684	48.747442	48.708101	48.689330	48.670167	48.621808	48.593233	48.537278	48.486722	48.455904	48.426513	48.406437	48.370385	48.353875	48.333595	48.302506	48.279200	48.261272	48.233792	48.197494	48.168818	48.142621	48.127083	48.113838	48.072260	48.032650	47.985037	47.945777	47.877818	47.830088	47.801834	47.715270	47.674139	47.645612	47.600488	47.545128	47.540000	47.499035	47.465406	47.454552	47.429452	47.395202	47.352393	47.300692	47.268349	47.230360	47.176572	47.134623	47.077109	47.031669	46.991462	46.934116	46.898811	46.889335	46.859965	46.831429	46.783628	46.744155	46.715499	46.670300	46.622527	46.562628	46.534679	46.524187	46.497356	46.464042	46.415419	46.384972	46.364947	46.326704	46.300461	46.292463	46.292773	46.239986	46.199131	46.140991	46.095557	46.067429	46.038946	46.019906	46.000922	45.961530	45.951529	45.924946	45.895081	45.875437	45.838234	45.821258	45.820000	45.804638	45.774056	45.730783	45.703064	45.700000	45.697854	45.681198	45.650727	45.615503	45.576822	45.564706	45.540000	45.540000	45.539514	45.508864	45.489836	45.470831	45.431444	45.421487	45.391560	45.390000	45.398646	45.378865	45.357213	45.311844	45.300000	45.280630	45.244591	45.205560	45.165474	45.137691	45.106294	45.092556	45.096711	45.077336	45.062071	45.020000	45.020000	45.020000	45.019759	44.979689	44.960558	44.940966	44.931559	44.893780	44.882589	44.833730	44.790273	44.751444	44.719186	44.697370	44.679470	44.647026	44.624922	44.607746	44.579147	44.573150	44.573306	44.546528	44.536177	44.511737	44.480000	44.480000	44.480000	44.479806	44.449636	44.430490	44.411773	44.361241	44.360000	44.336351	44.307729	44.263035	44.223038	44.165194	44.144158	44.107564	44.090000	44.090000	44.080325	44.046871	44.020091	44.014293	44.034090	44.037682	44.015391	43.997973	43.986837	43.946650	43.918620	43.899628	43.880595	43.833367	43.773654	43.753336	43.714668	43.702647	43.674287	43.670000	43.648045	43.645307	43.657216	43.660000	43.649982	43.644412	43.650000	43.653249	43.656139	43.634518	43.609353	43.562728	43.530373	43.477893	43.468546	43.448464	43.419332	43.390528	43.361942	43.322038	43.311274	43.300571	43.300000	43.293766	43.265424	43.267366	43.270000	43.270000	43.275658	43.267840	43.240182	43.220821	43.205669	43.197020	43.181860	43.134273	43.084408	43.064071	43.025184	42.996775	42.968431	42.949654	42.940003	42.959188	42.969089	42.978664	42.989450	42.974984	42.956275	42.914125	42.879434	42.850304	42.826904	42.814604	42.799822	42.785463	42.769264	42.737806	42.712445	42.693395	42.676836	42.667714	42.657824	42.651198	42.669775	42.659264	42.650051	42.669993	42.660528	42.650903	42.640317	42.640000	42.633102	42.607350	42.585553	42.566589	42.546406	42.533762	42.525308	42.501756	42.464592	42.440814	42.421547	42.406471	42.390688	42.349607	42.330000	42.330967	42.340000	42.338946	42.310151	42.319958	42.300142	42.280086	42.299575	42.256494	42.215014	42.194421	42.168259	42.131776	42.092190	42.056195	42.056399	42.052285	42.012580	41.983195	41.980000	41.976551	41.970000	41.960575	41.931859	41.940000	41.938000	41.920000	41.919492	41.898440	41.879524	41.870035	41.860672	41.824042	41.763488	41.752232	41.709623	41.677990	41.634843	41.584269	41.550240	41.523141	41.478873	41.454663	41.437603	41.406199	41.381451	41.362275	41.346318	41.337631	41.318835	41.254594	41.236669	41.218571	41.208432	41.168406	41.130000	42.010000	41.972063	41.913104	41.892447	41.874772	41.811388	41.785853	41.745679	41.702638	41.672363	41.632164	41.585352	41.565011	41.545697	41.533446	41.534487	41.494231	41.456652	41.445357	41.414480	41.387021	41.366757	41.319225	41.309911	41.281142	41.252009	41.233057	41.198257	41.133856	41.081491	41.040755	41.010982	40.970291	40.914305	40.900000	40.888499	40.861512	40.829841	40.795441	40.786180	40.780000	40.775787	40.734935	40.720543	40.728797	40.667395	40.629600	40.600765	40.581475	40.562972	40.527977	40.459914	40.433506	40.423684	40.387332	40.349777	40.328001	40.309276	40.289319	40.275048
volume_ventricle (ml)	75.832220	75.862326	75.889918	75.914828	75.936886	75.955927	75.971780	75.984279	75.993255	75.998540	75.999983	75.998537	75.994889	75.989122	75.981316	75.971553	75.959915	75.946483	75.931339	75.914564	75.896240	75.876447	75.855269	75.832785	75.809078	75.784230	75.758321	75.731433	75.703648	75.675046	75.645711	75.615722	75.585162	75.554113	75.522654	75.490869	75.458839	75.426645	75.394368	75.362090	75.329890	75.296495	75.260859	75.223038	75.183090	75.141073	75.097042	75.051056	75.003171	74.953445	74.901935	74.848698	74.793792	74.737272	74.679198	74.619625	74.558612	74.496215	74.432491	74.367498	74.301292	74.233932	74.165473	74.095974	74.025492	73.954083	73.881805	73.808716	73.734871	73.660329	71.320653	71.238789	71.157242	71.076015	70.995112	70.914536	70.834288	70.754373	70.674793	70.595552	70.516651	70.438095	70.359886	70.282027	70.204521	70.127372	70.050581	69.974152	69.898088	69.822392	69.747066	69.672115	69.597540	69.523345	69.449533	69.376106	69.303068	69.230422	69.158170	69.086324	69.016051	68.948042	68.882076	68.817937	68.755403	68.694258	68.634281	68.575254	68.516957	68.459173	68.401682	68.344266	68.286704	68.228779	68.170272	68.110963	68.050635	67.989067	67.926041	67.861338	67.794739	67.726026	67.654979	67.581380	67.505009	67.425648	67.343078	67.257080	67.167435	67.073865	66.972394	66.861155	66.740753	66.611792	66.474877	66.330614	66.179607	66.022462	65.859783	65.692175	65.520244	65.344593	65.165829	64.984556	64.801380	64.616904	64.431735	64.246476	64.061734	63.878112	63.696217	63.516652	63.340023	63.166936	62.997994	62.833802	62.674967	62.522092	62.375662	62.232794	62.091948	61.953002	61.815832	61.680316	61.546333	61.413758	61.282469	61.152344	61.023260	60.895094	60.767724	60.641028	60.514881	60.389163	60.263749	60.138518	60.013347	59.888114	59.762695	59.636967	59.510809	59.384098	59.256711	59.128525	58.999418	58.869267	58.737950	58.605343	58.471342	58.336212	58.200136	58.063192	57.925456	57.787007	57.647920	57.508272	57.368141	57.227603	57.086736	56.945615	56.804319	56.662924	56.521507	56.380145	56.238914	56.097893	55.957157	55.816783	55.676849	55.537432	55.398607	55.260454	55.123047	54.986464	54.850783	54.716079	54.582431	54.449934	54.318834	54.189095	54.060605	53.933251	53.806922	53.681504	53.556885	53.432953	53.309595	53.186700	53.064153	52.941844	52.819660	52.697487	52.575215	52.452730	52.329920	52.206672	52.082875	51.958415	51.833181	51.707059	51.579938	51.451705	51.322248	51.191454	51.059210	50.925405	50.789926	50.652620	50.513105	50.371436	50.227766	50.082250	49.935042	49.786294	49.636161	49.484797	49.332356	49.178992	49.024857	48.870107	48.714895	48.559375	48.403701	48.248026	48.092504	47.937290	47.782537	47.628399	47.475030	47.322583	47.171212	47.021073	46.872317	46.725099	46.579573	46.435892	46.293788	46.150834	46.006779	45.861814	45.716130	45.569916	45.423365	45.276666	45.130010	44.983589	44.837591	44.692209	44.547633	44.404054	44.261661	44.120647	43.981201	43.843514	43.707778	43.574181	43.442917	43.314174	43.188143	43.065016	42.944983	42.828235	42.714961	42.605354	42.499603	42.397900	42.300228	42.205607	42.113743	42.024471	41.937627	41.853046	41.770565	41.690017	41.611240	41.534068	41.458337	41.383882	41.310540	41.238145	41.166533	41.095539	41.025000	40.954749	40.884624	40.814460	40.744092	40.673355	40.602085	40.530118	40.457289	40.383433	40.308387	40.231985	40.154063	40.074658	39.994445	39.913548	39.832029	39.749951	39.667376	39.584365	39.500981	39.417285	39.333340	39.249208	39.164951	39.080631	38.996309	38.912049	38.827911	38.743959	38.660254	38.576858	38.493833	38.411241	38.329144	38.247605	38.166685	38.086447	38.006952	37.928263	37.850441	37.773548	37.697647	37.622167	37.545305	37.467135	37.387873	37.307731	37.226924	37.145666	37.064170	36.982649	36.901319	36.820392	36.740082	36.660603	36.582169	36.504994	36.429291	36.355274	36.283157	36.213153	36.145477	36.080342	36.017962	35.958551	35.902322	35.849489	35.800267	35.754868	35.713507	35.676397	35.642423	35.608675	35.575108	35.541793	35.508801	35.476205	35.444078	35.412490	35.381515	35.351224	35.321689	35.292982	35.265175	35.238341	35.212550	35.187877	35.164391	35.142166	35.121274	35.101786	35.083774	35.067311	35.052469	35.039319	35.027934	35.018386	35.010746	35.005087	35.001481	35.000000	35.000946	35.004731	35.011257	35.020410	35.032080	35.046154	35.062521	35.081068	35.101684	35.124257	35.148675	35.174827	35.202600	35.231882	35.262563	35.294529	35.327670	35.361873	35.397026	35.433018	35.469737	35.507071	35.544908	35.583136	35.621644	35.660320	35.699051	35.737726	35.776233	35.815311	35.856141	35.898747	35.943147	35.989357	36.037393	36.087272	36.139011	36.192625	36.248133	36.305549	36.364891	36.426175	36.489417	36.554635	36.621844	36.691061	36.762303	36.835586	36.910927	36.988342	37.067848	37.149461	37.233198	37.319075	37.407108	37.497315	37.589712	37.684315	37.781141	37.883185	37.993757	38.112544	38.239222	38.373471	38.514970	38.663397	38.818430	38.979749	39.147031	39.319955	39.498200	39.681445	39.869368	40.061647	40.257962	40.457990	40.661411	40.867902	41.077143	41.288813	41.502588	41.718150	41.935174	42.153342	42.372330	42.591818	42.811484	43.031014	43.254584	43.485638	43.723784	43.968631	44.219788	44.476863	44.739464	45.007201	45.279680	45.556512	45.837304	46.121665	46.409204	46.699528	46.992247	47.286969	47.583302	47.880855	48.179237	48.478055	48.776919	49.075436	49.373216	49.669867	49.964997	50.258215	50.549130	50.837349	51.122482	51.404172	51.686776	51.973192	52.262984	52.555715	52.850946	53.148242	53.447165	53.747278	54.048144	54.349326	54.650386	54.950888	55.250394	55.548468	55.844671	56.138568	56.429721	56.717692	57.002046	57.282344	57.558149	57.829025	58.094534	58.354240	58.607704	58.854491	59.094162	59.326281	59.550536	59.771611	59.991909	60.211222	60.429339	60.646052	60.861152	61.074429	61.285674	61.494679	61.701234	61.905130	62.106158	62.304108	62.498772	62.689940	62.877404	63.060954	63.240380	63.415475	63.586028	63.751831	63.912675	64.068349	64.218646	64.363356	64.502269	64.635178	64.761872	64.882142	64.995897	65.105946	65.213588	65.318854	65.421778	65.522390	65.620724	65.716810	65.810680	65.902368	65.991904	66.079322	66.164652	66.247926	66.329178	66.408438	66.485739	66.561112	66.634591	66.706206	66.775989	66.843974	66.910191	66.974672	67.037451	67.098558	67.158025	67.215886	67.272170	67.326936	67.380548	67.433133	67.484707	67.535282	67.584872	67.633493	67.681158	67.727882	67.773677	67.818559	67.862542	67.905640	67.947867	67.989236	68.029763	68.069461	68.108345	68.146428	68.183725	68.220250	68.256017	68.291040	68.325333	68.358910	68.391786	68.423975	68.455490	68.486347	68.516558	68.546123	68.574897	68.602875	68.630100	68.656615	68.682462	68.707685	68.732327	68.756430	68.780038	68.803192	68.825937	68.848315	68.870368	68.892140	68.913674	68.935012	68.956197	68.977273	68.998282	69.019267	69.040271	69.061337	69.082507	69.103825	69.125333	69.147075	69.169093	69.191430	69.214111	69.237025	69.260125	69.283385	69.306781	69.330289	69.353882	69.377537	69.401228	69.424931	69.448621	69.472273	69.495862	69.519364	69.542753	69.566005	69.589094	69.611997	69.634687	69.657141	69.679334	69.701240	69.722835	69.744093	69.764991	69.785504	69.805606	69.825272	69.844478	69.863199	69.881380	69.898846	69.915624	69.931776	69.947362	69.962443	69.977079	69.991331	70.005260	70.018927	70.032391	70.045715	70.058957	70.072180	70.085443	70.098808	70.112334	70.126084	70.140116	70.154493	70.169275	70.184521	70.200294	70.216653	70.233660	70.251374	70.269857	70.289170	70.309372	70.330536	70.352738	70.375962	70.400185	70.425385	70.451538	70.478621	70.506611	70.535486	70.565222	70.595797	70.627187	70.659370	70.692322	70.726020	70.760442	70.795565	70.831366	70.867820	70.904907	70.942602	70.980883	71.019727	71.059110	71.099011	71.139405	71.180269	71.221582	71.263320	71.305459	71.348275	71.392774	71.438972	71.486787	71.536141	71.586953	71.639144	71.692635	71.747345	71.803194	71.860104	71.917994	71.976785	72.036396	72.096749	72.157763	72.219359	72.281457	72.343977	72.406840	72.469965	72.533274	72.596686	72.660122	72.723501	72.786745	72.849773	72.912506	72.974865	73.037438	73.101875	73.168095	73.235922	73.305180	73.375693	73.447286	73.519783	73.593006	73.666781	73.740932	73.815282	73.889656	73.963877	74.037770	74.111159	74.183867	74.255719	74.326539	74.396151	74.464378	74.531045	74.595977	74.658996	74.719927	74.778595	74.834822	74.888434	74.939253	74.987105	75.033046	75.079642	75.126821	75.174412	75.222247	75.270153	75.317962	75.365501	75.412602	75.459093	75.504804	75.549565	75.593205	75.635554	75.676442	75.715697	75.753150	75.788631
flow_aorta_proximal (ml/s)	0.000000	0.000000	0.000000	0.000000	0.000000	0.000000	0.000000	0.000000	0.000000	0.000000	-4.160000	-3.510276	-2.860552	-2.210828	-1.561103	-0.911379	-0.261655	0.388069	1.037793	1.687517	2.337241	2.986966	3.636690	4.286414	4.936138	5.585862	6.235586	6.885310	7.535034	8.184759	8.834483	9.484207	10.133931	10.783655	11.433379	12.083103	12.732828	13.382552	14.032276	14.682000	17.599393	20.516786	23.434179	26.351571	29.268964	32.186357	35.103750	38.021143	40.938536	43.855929	46.773321	49.690714	52.608107	55.525500	58.442893	61.360286	64.277679	67.195071	70.112464	73.029857	75.947250	78.864643	81.782036	84.699429	87.616821	90.534214	93.451607	96.369000	98.550862	100.732724	102.914586	105.096448	107.278310	109.460172	111.642034	113.823897	116.005759	118.187621	120.369483	122.551345	124.733207	126.915069	129.096931	131.278793	133.460655	135.642517	137.824379	140.006241	142.188103	144.369966	146.551828	148.733690	150.915552	153.097414	155.279276	157.461138	159.643000	159.891393	160.139786	160.388179	160.636571	160.884964	161.133357	161.381750	161.630143	161.878536	162.126929	162.375321	162.623714	162.872107	163.120500	163.368893	163.617286	163.865679	164.114071	164.362464	164.610857	164.859250	165.107643	165.356036	165.604429	165.852821	166.101214	166.349607	166.598000	166.723655	166.849310	166.974966	167.100621	167.226276	167.351931	167.477586	167.603241	167.728897	167.854552	167.980207	168.105862	168.231517	168.357172	168.482828	168.608483	168.734138	168.859793	168.985448	169.111103	169.236759	169.362414	169.488069	169.613724	169.739379	169.865034	169.990690	170.116345	170.242000	170.481000	170.720000	170.959000	171.198000	171.437000	171.676000	171.915000	172.154000	172.393000	172.632000	172.871000	173.110000	173.349000	173.588000	173.827000	174.066000	174.305000	174.544000	174.783000	175.022000	175.261000	175.500000	175.739000	175.978000	176.217000	176.456000	176.695000	176.934000	176.151379	175.368759	174.586138	173.803517	173.020897	172.238276	171.455655	170.673034	169.890414	169.107793	168.325172	167.542552	166.759931	165.977310	165.194690	164.412069	163.629448	162.846828	162.064207	161.281586	160.498966	159.716345	158.933724	158.151103	157.368483	156.585862	155.803241	155.020621	154.238000	153.229207	152.220414	151.211621	150.202828	149.194034	148.185241	147.176448	146.167655	145.158862	144.150069	143.141276	142.132483	141.123690	140.114897	139.106103	138.097310	137.088517	136.079724	135.070931	134.062138	133.053345	132.044552	131.035759	130.026966	129.018172	128.009379	127.000586	125.991793	124.983000	123.803643	122.624286	121.444929	120.265571	119.086214	117.906857	116.727500	115.548143	114.368786	113.189429	112.010071	110.830714	109.651357	108.472000	107.292643	106.113286	104.933929	103.754571	102.575214	101.395857	100.216500	99.037143	97.857786	96.678429	95.499071	94.319714	93.140357	91.961000	91.256552	90.552103	89.847655	89.143207	88.438759	87.734310	87.029862	86.325414	85.620966	84.916517	84.212069	83.507621	82.803172	82.098724	81.394276	80.689828	79.985379	79.280931	78.576483	77.872034	77.167586	76.463138	75.758690	75.054241	74.349793	73.645345	72.940897	72.236448	71.532000	69.513500	67.495000	65.476500	63.458000	61.439500	59.421000	57.402500	55.384000	53.365500	51.347000	49.328500	47.310000	45.291500	43.273000	41.254500	39.236000	37.217500	35.199000	33.180500	31.162000	29.143500	27.125000	25.106500	23.088000	21.069500	19.051000	17.032500	15.014000	13.428690	11.843379	10.258069	8.672759	7.087448	5.502138	3.916828	2.331517	0.746207	-0.839103	-2.424414	-4.009724	-5.595034	-7.180345	-8.765655	-10.350966	-11.936276	-13.521586	-15.106897	-16.692207	-18.277517	-19.862828	-21.448138	-23.033448	-24.618759	-26.204069	-27.789379	-29.374690	-30.960000	-29.860571	-28.761143	-27.661714	-26.562286	-25.462857	-24.363429	-23.264000	-22.164571	-21.065143	-19.965714	-18.866286	-17.766857	-16.667429	-15.568000	-14.468571	-13.369143	-12.269714	-11.170286	-10.070857	-8.971429	-7.872000	-6.772571	-5.673143	-4.573714	-3.474286	-2.374857	-1.275429	-0.176000	-0.010586	0.154828	0.320241	0.485655	0.651069	0.816483	0.981897	1.147310	1.312724	1.478138	1.643552	1.808966	1.974379	2.139793	2.305207	2.470621	2.636034	2.801448	2.966862	3.132276	3.297690	3.463103	3.628517	3.793931	3.959345	4.124759	4.290172	4.455586	4.621000	4.740276	4.859552	4.978828	5.098103	5.217379	5.336655	5.455931	5.575207	5.694483	5.813759	5.933034	6.052310	6.171586	6.290862	6.410138	6.529414	6.648690	6.767966	6.887241	7.006517	7.125793	7.245069	7.364345	7.483621	7.602897	7.722172	7.841448	7.960724	8.080000	8.230393	8.380786	8.531179	8.681571	8.831964	8.982357	9.132750	9.283143	9.433536	9.583929	9.734321	9.884714	10.035107	10.185500	10.335893	10.486286	10.636679	10.787071	10.937464	11.087857	11.238250	11.388643	11.539036	11.689429	11.839821	11.990214	12.140607	12.291000	12.043966	11.796931	11.549897	11.302862	11.055828	10.808793	10.561759	10.314724	10.067690	9.820655	9.573621	9.326586	9.079552	8.832517	8.585483	8.338448	8.091414	7.844379	7.597345	7.350310	7.103276	6.856241	6.609207	6.362172	6.115138	5.868103	5.621069	5.374034	5.127000	5.245893	5.364786	5.483679	5.602571	5.721464	5.840357	5.959250	6.078143	6.197036	6.315929	6.434821	6.553714	6.672607	6.791500	6.910393	7.029286	7.148179	7.267071	7.385964	7.504857	7.623750	7.742643	7.861536	7.980429	8.099321	8.218214	8.337107	8.456000	8.355138	8.254276	8.153414	8.052552	7.951690	7.850828	7.749966	7.649103	7.548241	7.447379	7.346517	7.245655	7.144793	7.043931	6.943069	6.842207	6.741345	6.640483	6.539621	6.438759	6.337897	6.237034	6.136172	6.035310	5.934448	5.833586	5.732724	5.631862	5.531000	5.347321	5.163643	4.979964	4.796286	4.612607	4.428929	4.245250	4.061571	3.877893	3.694214	3.510536	3.326857	3.143179	2.959500	2.775821	2.592143	2.408464	2.224786	2.041107	1.857429	1.673750	1.490071	1.306393	1.122714	0.939036	0.755357	0.571679	0.388000	0.376862	0.365724	0.354586	0.343448	0.332310	0.321172	0.310034	0.298897	0.287759	0.276621	0.265483	0.254345	0.243207	0.232069	0.220931	0.209793	0.198655	0.187517	0.176379	0.165241	0.154103	0.142966	0.131828	0.120690	0.109552	0.098414	0.087276	0.076138	0.065000	0.122103	0.179207	0.236310	0.293414	0.350517	0.407621	0.464724	0.521828	0.578931	0.636034	0.693138	0.750241	0.807345	0.864448	0.921552	0.978655	1.035759	1.092862	1.149966	1.207069	1.264172	1.321276	1.378379	1.435483	1.492586	1.549690	1.606793	1.663897	1.721000	1.808393	1.895786	1.983179	2.070571	2.157964	2.245357	2.332750	2.420143	2.507536	2.594929	2.682321	2.769714	2.857107	2.944500	3.031893	3.119286	3.206679	3.294071	3.381464	3.468857	3.556250	3.643643	3.731036	3.818429	3.905821	3.993214	4.080607	4.168000	3.763793	3.359586	2.955379	2.551172	2.146966	1.742759	1.338552	0.934345	0.530138	0.125931	-0.278276	-0.682483	-1.086690	-1.490897	-1.895103	-2.299310	-2.703517	-3.107724	-3.511931	-3.916138	-4.320345	-4.724552	-5.128759	-5.532966	-5.937172	-6.341379	-6.745586	-7.149793	-7.554000	-7.283143	-7.012286	-6.741429	-6.470571	-6.199714	-5.928857	-5.658000	-5.387143	-5.116286	-4.845429	-4.574571	-4.303714	-4.032857	-3.762000	-3.491143	-3.220286	-2.949429	-2.678571	-2.407714	-2.136857	-1.866000	-1.595143	-1.324286	-1.053429	-0.782571	-0.511714	-0.240857	0.030000	0.376759	0.723517	1.070276	1.417034	1.763793	2.110552	2.457310	2.804069	3.150828	3.497586	3.844345	4.191103	4.537862	4.884621	5.231379	5.578138	5.924897	6.271655	6.618414	6.965172	7.311931	7.658690	8.005448	8.352207	8.698966	9.045724	9.392483	9.739241	10.086000	9.690241	9.294483	8.898724	8.502966	8.107207	7.711448	7.315690	6.919931	6.524172	6.128414	5.732655	5.336897	4.941138	4.545379	4.149621	3.753862	3.358103	2.962345	2.566586	2.170828	1.775069	1.379310	0.983552	0.587793	0.192034	-0.203724	-0.599483	-0.995241	-1.391000	-1.751286	-2.111571	-2.471857	-2.832143	-3.192429	-3.552714	-3.913000	-4.273286	-4.633571	-4.993857	-5.354143	-5.714429	-6.074714	-6.435000	-6.795286	-7.155571	-7.515857	-7.876143	-8.236429	-8.596714	-8.957000	-9.317286	-9.677571	-10.037857	-10.398143	-10.758429	-11.118714	-11.479000	0.000000	0.000000	0.000000	0.000000	0.000000	0.000000	0.000000	0.000000	0.000000	0.000000	0.000000	0.000000	0.000000	0.000000	0.000000	0.000000	0.000000	0.000000	0.000000	0.000000	0.000000	0.000000	0.000000	0.000000	0.000000	0.000000	0.000000	0.000000	0.000000	0.000000	0.000000	0.000000	0.000000	0.000000	0.000000	0.000000	0.000000	0.000000	0.000000	0.000000	0.000000	0.000000	0.000000

Subject FP#1 stress
time (s)	0.000000	0.001000	0.002000	0.003000	0.004000	0.005000	0.006000	0.007000	0.008000	0.009000	0.010000	0.011000	0.012000	0.013000	0.014000	0.015000	0.016000	0.017000	0.018000	0.019000	0.020000	0.021000	0.022000	0.023000	0.024000	0.025000	0.026000	0.027000	0.028000	0.029000	0.030000	0.031000	0.032000	0.033000	0.034000	0.035000	0.036000	0.037000	0.038000	0.039000	0.040000	0.041000	0.042000	0.043000	0.044000	0.045000	0.046000	0.047000	0.048000	0.049000	0.050000	0.051000	0.052000	0.053000	0.054000	0.055000	0.056000	0.057000	0.058000	0.059000	0.060000	0.061000	0.062000	0.063000	0.064000	0.065000	0.066000	0.067000	0.068000	0.069000	0.070000	0.071000	0.072000	0.073000	0.074000	0.075000	0.076000	0.077000	0.078000	0.079000	0.080000	0.081000	0.082000	0.083000	0.084000	0.085000	0.086000	0.087000	0.088000	0.089000	0.090000	0.091000	0.092000	0.093000	0.094000	0.095000	0.096000	0.097000	0.098000	0.099000	0.100000	0.101000	0.102000	0.103000	0.104000	0.105000	0.106000	0.107000	0.108000	0.109000	0.110000	0.111000	0.112000	0.113000	0.114000	0.115000	0.116000	0.117000	0.118000	0.119000	0.120000	0.121000	0.122000	0.123000	0.124000	0.125000	0.126000	0.127000	0.128000	0.129000	0.130000	0.131000	0.132000	0.133000	0.134000	0.135000	0.136000	0.137000	0.138000	0.139000	0.140000	0.141000	0.142000	0.143000	0.144000	0.145000	0.146000	0.147000	0.148000	0.149000	0.150000	0.151000	0.152000	0.153000	0.154000	0.155000	0.156000	0.157000	0.158000	0.159000	0.160000	0.161000	0.162000	0.163000	0.164000	0.165000	0.166000	0.167000	0.168000	0.169000	0.170000	0.171000	0.172000	0.173000	0.174000	0.175000	0.176000	0.177000	0.178000	0.179000	0.180000	0.181000	0.182000	0.183000	0.184000	0.185000	0.186000	0.187000	0.188000	0.189000	0.190000	0.191000	0.192000	0.193000	0.194000	0.195000	0.196000	0.197000	0.198000	0.199000	0.200000	0.201000	0.202000	0.203000	0.204000	0.205000	0.206000	0.207000	0.208000	0.209000	0.210000	0.211000	0.212000	0.213000	0.214000	0.215000	0.216000	0.217000	0.218000	0.219000	0.220000	0.221000	0.222000	0.223000	0.224000	0.225000	0.226000	0.227000	0.228000	0.229000	0.230000	0.231000	0.232000	0.233000	0.234000	0.235000	0.236000	0.237000	0.238000	0.239000	0.240000	0.241000	0.242000	0.243000	0.244000	0.245000	0.246000	0.247000	0.248000	0.249000	0.250000	0.251000	0.252000	0.253000	0.254000	0.255000	0.256000	0.257000	0.258000	0.259000	0.260000	0.261000	0.262000	0.263000	0.264000	0.265000	0.266000	0.267000	0.268000	0.269000	0.270000	0.271000	0.272000	0.273000	0.274000	0.275000	0.276000	0.277000	0.278000	0.279000	0.280000	0.281000	0.282000	0.283000	0.284000	0.285000	0.286000	0.287000	0.288000	0.289000	0.290000	0.291000	0.292000	0.293000	0.294000	0.295000	0.296000	0.297000	0.298000	0.299000	0.300000	0.301000	0.302000	0.303000	0.304000	0.305000	0.306000	0.307000	0.308000	0.309000	0.310000	0.311000	0.312000	0.313000	0.314000	0.315000	0.316000	0.317000	0.318000	0.319000	0.320000	0.321000	0.322000	0.323000	0.324000	0.325000	0.326000	0.327000	0.328000	0.329000	0.330000	0.331000	0.332000	0.333000	0.334000	0.335000	0.336000	0.337000	0.338000	0.339000	0.340000	0.341000	0.342000	0.343000	0.344000	0.345000	0.346000	0.347000	0.348000	0.349000	0.350000	0.351000	0.352000	0.353000	0.354000	0.355000	0.356000	0.357000	0.358000	0.359000	0.360000	0.361000	0.362000	0.363000	0.364000	0.365000	0.366000	0.367000	0.368000	0.369000	0.370000	0.371000	0.372000	0.373000	0.374000	0.375000	0.376000	0.377000	0.378000	0.379000	0.380000	0.381000	0.382000	0.383000	0.384000	0.385000	0.386000	0.387000	0.388000	0.389000	0.390000	0.391000	0.392000	0.393000	0.394000	0.395000	0.396000	0.397000	0.398000	0.399000	0.400000	0.401000	0.402000	0.403000	0.404000	0.405000	0.406000	0.407000	0.408000	0.409000	0.410000	0.411000	0.412000	0.413000	0.414000	0.415000	0.416000	0.417000	0.418000	0.419000	0.420000	0.421000	0.422000	0.423000	0.424000	0.425000	0.426000	0.427000	0.428000	0.429000	0.430000	0.431000	0.432000	0.433000	0.434000	0.435000	0.436000	0.437000	0.438000	0.439000	0.440000	0.441000	0.442000	0.443000	0.444000	0.445000	0.446000	0.447000	0.448000	0.449000	0.450000	0.451000	0.452000	0.453000	0.454000	0.455000	0.456000	0.457000	0.458000	0.459000	0.460000	0.461000	0.462000	0.463000	0.464000	0.465000	0.466000	0.467000	0.468000	0.469000	0.470000	0.471000	0.472000	0.473000	0.474000	0.475000	0.476000	0.477000	0.478000	0.479000	0.480000	0.481000	0.482000	0.483000	0.484000	0.485000	0.486000	0.487000	0.488000	0.489000	0.490000	0.491000	0.492000	0.493000	0.494000	0.495000	0.496000	0.497000	0.498000	0.499000	0.500000	0.501000	0.502000	0.503000	0.504000	0.505000	0.506000	0.507000	0.508000	0.509000	0.510000	0.511000	0.512000	0.513000	0.514000	0.515000	0.516000	0.517000	0.518000	0.519000	0.520000	0.521000	0.522000	0.523000	0.524000	0.525000	0.526000	0.527000	0.528000	0.529000	0.530000	0.531000	0.532000	0.533000	0.534000	0.535000	0.536000	0.537000	0.538000	0.539000	0.540000	0.541000	0.542000	0.543000	0.544000	0.545000
pressure_ventricle (mmHg)	6.790000	6.840000	6.880000	6.970000	7.050000	7.130000	7.310000	7.400000	7.550000	7.730000	7.870000	8.070000	8.310000	8.500000	8.730000	9.030000	9.210000	9.520000	9.880000	10.140000	10.570000	11.020000	11.470000	12.050000	12.700000	13.420000	14.340000	15.310000	16.430000	17.770000	19.140000	20.730000	22.560000	24.430000	26.590000	28.920000	31.330000	34.000000	36.810000	39.650000	42.680000	45.840000	48.940000	52.150000	55.270000	58.260000	61.200000	63.980000	66.630000	69.150000	71.410000	73.520000	75.510000	77.240000	78.880000	80.450000	81.790000	83.210000	84.670000	86.100000	87.750000	89.530000	91.390000	93.550000	95.870000	98.270000	100.940000	103.690000	106.450000	109.330000	112.170000	114.930000	117.640000	120.220000	122.700000	125.070000	127.150000	129.060000	130.750000	132.070000	133.200000	134.030000	134.470000	134.740000	134.750000	134.460000	134.120000	133.610000	132.930000	132.330000	131.690000	131.020000	130.500000	130.000000	129.560000	129.270000	129.020000	128.850000	128.780000	128.640000	128.620000	128.630000	128.520000	128.470000	128.390000	128.130000	127.930000	127.680000	127.280000	127.000000	126.660000	126.160000	125.770000	125.290000	124.660000	124.010000	123.240000	122.380000	121.560000	120.570000	119.560000	118.630000	117.670000	116.870000	116.150000	115.480000	114.990000	114.600000	114.160000	113.900000	113.610000	113.150000	112.760000	112.280000	111.640000	111.090000	110.480000	109.770000	109.160000	108.500000	107.850000	107.310000	106.740000	106.180000	105.750000	105.260000	104.830000	104.430000	103.940000	103.530000	103.100000	102.550000	102.100000	101.630000	101.030000	100.530000	100.050000	99.440000	99.000000	98.600000	98.140000	97.810000	97.500000	97.190000	96.990000	96.740000	96.490000	96.290000	96.020000	95.780000	95.590000	95.270000	94.990000	94.710000	94.260000	93.910000	93.550000	93.090000	92.730000	92.330000	91.850000	91.530000	91.200000	90.820000	90.550000	90.290000	89.990000	89.790000	89.550000	89.330000	89.190000	88.960000	88.760000	88.620000	88.400000	88.230000	88.070000	87.830000	87.670000	87.510000	87.210000	87.040000	86.880000	86.600000	86.450000	86.300000	86.040000	85.860000	85.600000	85.290000	85.070000	84.780000	84.500000	84.280000	83.970000	83.660000	83.390000	83.010000	82.710000	82.410000	81.980000	81.610000	81.270000	80.760000	80.370000	79.980000	79.430000	79.010000	78.570000	77.980000	77.530000	77.060000	76.550000	76.120000	75.640000	75.080000	74.660000	74.110000	73.580000	73.070000	72.440000	71.830000	71.180000	70.380000	69.640000	68.820000	67.810000	66.750000	65.540000	64.010000	62.380000	60.550000	58.420000	56.250000	53.980000	51.510000	49.110000	46.650000	44.210000	41.900000	39.570000	37.380000	35.350000	33.290000	31.400000	29.580000	27.690000	25.980000	24.300000	22.550000	20.950000	19.390000	17.730000	16.230000	14.740000	13.170000	11.740000	10.330000	8.910000	7.600000	6.290000	4.970000	3.740000	2.490000	1.250000	0.110000	-1.100000	-2.220000	-3.270000	-4.380000	-5.390000	-6.350000	-7.400000	-8.270000	-9.060000	-9.950000	-10.630000	-11.260000	-11.920000	-12.400000	-12.840000	-13.260000	-13.510000	-13.750000	-13.980000	-14.090000	-14.210000	-14.270000	-14.260000	-14.310000	-14.290000	-14.180000	-14.160000	-14.060000	-13.920000	-13.860000	-13.680000	-13.470000	-13.400000	-13.200000	-12.980000	-12.870000	-12.610000	-12.350000	-12.170000	-11.860000	-11.590000	-11.340000	-10.980000	-10.660000	-10.330000	-9.900000	-9.560000	-9.140000	-8.710000	-8.370000	-7.920000	-7.460000	-7.130000	-6.670000	-6.220000	-5.900000	-5.510000	-5.110000	-4.830000	-4.440000	-4.070000	-3.790000	-3.450000	-3.130000	-2.850000	-2.480000	-2.190000	-1.940000	-1.600000	-1.370000	-1.060000	-0.710000	-0.460000	-0.160000	0.170000	0.370000	0.670000	0.990000	1.180000	1.480000	1.710000	1.830000	2.070000	2.260000	2.400000	2.610000	2.790000	2.940000	3.140000	3.300000	3.420000	3.570000	3.660000	3.760000	3.900000	3.910000	3.990000	4.040000	3.940000	3.950000	3.950000	3.810000	3.790000	3.740000	3.580000	3.550000	3.500000	3.370000	3.350000	3.340000	3.250000	3.290000	3.270000	3.250000	3.260000	3.210000	3.200000	3.230000	3.160000	3.130000	3.170000	3.080000	3.050000	3.050000	2.930000	2.890000	2.870000	2.700000	2.660000	2.600000	2.430000	2.360000	2.280000	2.120000	2.090000	2.010000	1.910000	1.900000	1.800000	1.750000	1.740000	1.680000	1.660000	1.670000	1.590000	1.620000	1.670000	1.590000	1.650000	1.720000	1.660000	1.730000	1.790000	1.740000	1.830000	1.860000	1.800000	1.810000	1.790000	1.740000	1.800000	1.750000	1.710000	1.740000	1.680000	1.660000	1.700000	1.640000	1.660000	1.760000	1.750000	1.830000	1.930000	1.880000	1.990000	2.110000	2.080000	2.210000	2.270000	2.300000	2.410000	2.430000	2.420000	2.500000	2.470000	2.450000	2.520000	2.490000	2.500000	2.560000	2.490000	2.550000	2.630000	2.610000	2.700000	2.810000	2.800000	2.950000	3.060000	3.050000	3.230000	3.340000	3.420000	3.570000	3.690000	3.750000	3.860000	3.950000	4.040000	4.170000	4.220000	4.310000	4.440000	4.430000	4.500000	4.620000	4.630000	4.720000	4.850000	4.860000	4.990000	5.150000	5.150000	5.300000	5.390000	5.430000	5.550000	5.610000	5.660000	5.790000	5.800000	5.840000	5.920000	5.930000	5.970000	6.090000	6.090000	6.180000	6.280000	6.270000	6.350000	6.470000	6.450000	6.550000	6.660000	6.620000	6.710000	6.780000	6.750000	6.840000	6.880000	6.860000	6.890000	6.890000	6.890000	6.950000	6.910000	6.910000	6.930000	6.810000
volume_ventricle (ml)	66.706165	66.829983	66.949665	67.064920	67.175454	67.280974	67.381189	67.475805	67.564820	67.652681	67.740627	67.828195	67.914920	68.000339	68.083988	68.165402	68.244117	68.319670	68.391596	68.459432	68.522713	68.580975	68.633754	68.680586	68.721008	68.754555	68.780763	68.800048	68.817804	68.834992	68.851571	68.867500	68.882736	68.897237	68.910963	68.923870	68.935918	68.947065	68.957267	68.966485	68.974676	68.981798	68.987810	68.992670	68.996335	68.998764	68.999916	68.998474	68.989834	68.974045	68.951629	68.923111	68.889013	68.849859	68.806172	68.758476	68.707294	68.653149	68.596565	68.538065	68.478172	68.417410	68.356303	68.295373	68.235144	68.176139	68.117141	68.054994	67.989709	67.921385	67.850123	67.776022	67.699184	67.619707	67.537692	67.453240	67.366451	67.277424	67.186260	67.093060	66.997922	66.900948	66.802238	66.701892	66.600009	65.452183	65.262321	65.070069	64.875453	64.678503	64.479245	64.277709	64.073921	63.867909	63.659702	63.449327	63.236813	63.022187	62.805476	62.586709	62.365915	62.143119	61.918352	61.691640	61.462754	61.230562	60.995080	60.756487	60.514960	60.270680	60.023824	59.774571	59.523100	59.269589	59.014218	58.757166	58.498610	58.238729	57.977703	57.715710	57.452928	57.189537	56.925715	56.661619	56.394739	56.123649	55.848900	55.571043	55.290630	55.008212	54.724340	54.439564	54.154437	53.869509	53.585331	53.302454	53.021431	52.742811	52.467145	52.194986	51.926884	51.663390	51.404263	51.147127	50.891763	50.638159	50.386305	50.136189	49.887799	49.641125	49.396156	49.152879	48.911283	48.671357	48.433090	48.196471	47.961488	47.728129	47.496384	47.266240	47.037665	46.810019	46.583111	46.357068	46.132015	45.908080	45.685388	45.464066	45.244240	45.026035	44.809579	44.594997	44.382417	44.171963	43.963762	43.757941	43.554626	43.353942	43.156017	42.960977	42.768536	42.577783	42.388718	42.201386	42.015833	41.832102	41.650238	41.470287	41.292293	41.116302	40.942357	40.770503	40.600786	40.433250	40.267941	40.104902	39.944178	39.785816	39.629827	39.475789	39.323532	39.173033	39.024267	38.877210	38.731838	38.588126	38.446050	38.305585	38.166708	38.029394	37.893619	37.759358	37.626587	37.495282	37.365419	37.236972	37.109919	36.984234	36.859078	36.733225	36.607024	36.480848	36.355072	36.230070	36.106218	35.983890	35.863460	35.745303	35.629794	35.517307	35.408217	35.302898	35.201726	35.105074	35.013318	34.926831	34.845685	34.767394	34.691295	34.617337	34.545472	34.475652	34.407827	34.341951	34.277972	34.215844	34.155518	34.096945	34.040076	33.984863	33.931257	33.879209	33.828672	33.779596	33.731933	33.684169	33.634914	33.584611	33.533707	33.482647	33.431876	33.381839	33.332983	33.285751	33.240591	33.197946	33.158263	33.121987	33.089563	33.061437	33.038054	33.019860	33.007300	33.000819	33.000345	33.003035	33.008262	33.015877	33.025728	33.037667	33.051543	33.067207	33.084509	33.103299	33.123428	33.144745	33.167102	33.190347	33.214332	33.238906	33.263920	33.289224	33.314691	33.346115	33.387153	33.436456	33.492676	33.554466	33.620478	33.689363	33.759773	33.830361	33.899778	33.966676	34.029708	34.087524	34.138779	34.182122	34.216207	34.239685	34.251208	34.249652	34.235706	34.210746	34.176130	34.133217	34.083364	34.027931	33.968276	33.905757	33.841733	33.777562	33.714603	33.654213	33.597753	33.546579	33.502050	33.465525	33.438363	33.421921	33.417546	33.425537	33.445087	33.475479	33.515994	33.565916	33.624524	33.691103	33.764932	33.845295	33.931473	34.022748	34.118402	34.217717	34.319974	34.424457	34.530446	34.637223	34.744071	34.854106	34.976974	35.112504	35.259941	35.418531	35.587521	35.766156	35.953683	36.149348	36.352397	36.562076	36.777631	36.998309	37.223356	37.452018	37.683540	37.917170	38.152153	38.388274	38.634328	38.892872	39.162890	39.443360	39.733266	40.031589	40.337308	40.649407	40.966866	41.288666	41.613788	41.941215	42.269927	42.598906	42.927132	43.253588	43.577254	43.897111	44.212142	44.529670	44.863842	45.212008	45.571080	45.937969	46.309587	46.682846	47.054658	47.421935	47.781589	48.130531	48.465673	48.783927	49.082205	49.357418	49.606480	49.826300	50.013792	50.167597	50.303990	50.428729	50.543088	50.648343	50.745767	50.836634	50.922219	51.003797	51.082641	51.160026	51.237226	51.315516	51.396170	51.480463	51.569668	51.665060	51.767913	51.879502	52.000830	52.131376	52.270091	52.415927	52.567837	52.724773	52.885687	53.049531	53.215257	53.381817	53.548163	53.713248	53.876023	54.035441	54.190454	54.340013	54.483071	54.618580	54.745492	54.863555	54.977514	55.088468	55.196577	55.302001	55.404899	55.505432	55.603757	55.700035	55.794426	55.887088	55.978182	56.067866	56.156301	56.243645	56.330059	56.415702	56.500733	56.585311	56.669096	56.751719	56.833218	56.913629	56.992988	57.071333	57.148699	57.225122	57.300641	57.375290	57.449106	57.522126	57.594387	57.665925	57.736775	57.806976	57.876563	57.945573	58.014041	58.081534	58.146082	58.207866	58.267352	58.325009	58.381304	58.436705	58.491679	58.546694	58.602218	58.658717	58.716661	58.776515	58.838748	58.903828	58.972222	59.044397	59.120821	59.201971	59.288852	59.381703	59.480232	59.584144	59.693149	59.806953	59.925263	60.047786	60.174231	60.304304	60.437713	60.574165	60.713367	60.855027	60.998852	61.144550	61.291826	61.440390	61.592379	61.754434	61.925922	62.105697	62.292612	62.485519	62.683272	62.884723	63.088727	63.294136	63.499803	63.704581	63.907324	64.106884	64.302115	64.491869	64.675000	64.850362	65.016806	65.173446	65.326351	65.478260	65.628862	65.777846	65.924901	66.069716	66.211982	66.351386
flow_aorta_proximal (ml/s)	6.567947	6.279895	5.991842	5.703789	5.415737	5.127684	4.839632	4.551579	4.263526	3.975474	3.687421	3.399368	3.111316	2.823263	2.535211	-2.199000	-2.695579	-3.192158	-3.688737	-4.185316	-4.681895	-5.178474	-5.675053	-6.171632	-6.668211	-7.164789	-7.661368	-8.157947	-8.654526	-9.151105	-9.647684	-10.144263	-10.640842	-11.137421	-11.634000	-9.998650	-8.363300	-6.727950	-5.092600	-3.457250	-1.821900	-0.186550	1.448800	3.084150	4.719500	6.354850	7.990200	9.625550	11.260900	12.896250	14.531600	16.166950	17.802300	19.437650	21.073000	27.514579	33.956158	40.397737	46.839316	53.280895	59.722474	66.164053	72.605632	79.047211	85.488789	91.930368	98.371947	104.813526	111.255105	117.696684	124.138263	130.579842	137.021421	143.463000	148.850105	154.237211	159.624316	165.011421	170.398526	175.785632	181.172737	186.559842	191.946947	197.334053	202.721158	208.108263	213.495368	218.882474	224.269579	229.656684	235.043789	240.430895	245.818000	247.314550	248.811100	250.307650	251.804200	253.300750	254.797300	256.293850	257.790400	259.286950	260.783500	262.280050	263.776600	265.273150	266.769700	268.266250	269.762800	271.259350	272.755900	274.252450	275.749000	274.482263	273.215526	271.948789	270.682053	269.415316	268.148579	266.881842	265.615105	264.348368	263.081632	261.814895	260.548158	259.281421	258.014684	256.747947	255.481211	254.214474	252.947737	251.681000	248.749368	245.817737	242.886105	239.954474	237.022842	234.091211	231.159579	228.227947	225.296316	222.364684	219.433053	216.501421	213.569789	210.638158	207.706526	204.774895	201.843263	198.911632	195.980000	193.795850	191.611700	189.427550	187.243400	185.059250	182.875100	180.690950	178.506800	176.322650	174.138500	171.954350	169.770200	167.586050	165.401900	163.217750	161.033600	158.849450	156.665300	154.481150	152.297000	150.975316	149.653632	148.331947	147.010263	145.688579	144.366895	143.045211	141.723526	140.401842	139.080158	137.758474	136.436789	135.115105	133.793421	132.471737	131.150053	129.828368	128.506684	127.185000	125.256421	123.327842	121.399263	119.470684	117.542105	115.613526	113.684947	111.756368	109.827789	107.899211	105.970632	104.042053	102.113474	100.184895	98.256316	96.327737	94.399158	92.470579	90.542000	87.936053	85.330105	82.724158	80.118211	77.512263	74.906316	72.300368	69.694421	67.088474	64.482526	61.876579	59.270632	56.664684	54.058737	51.452789	48.846842	46.240895	43.634947	41.029000	38.707050	36.385100	34.063150	31.741200	29.419250	27.097300	24.775350	22.453400	20.131450	17.809500	15.487550	13.165600	10.843650	8.521700	6.199750	3.877800	1.555850	-0.766100	-3.088050	-5.410000	-6.548158	-7.686316	-8.824474	-9.962632	-11.100789	-12.238947	-13.377105	-14.515263	-15.653421	-16.791579	-17.929737	-19.067895	-20.206053	-21.344211	-22.482368	-23.620526	-24.758684	-25.896842	-27.035000	-25.753000	-24.471000	-23.189000	-21.907000	-20.625000	-19.343000	-18.061000	-16.779000	-15.497000	-14.215000	-12.933000	-11.651000	-10.369000	-9.087000	-7.805000	-6.523000	-5.241000	-3.959000	-2.677000	-2.473950	-2.270900	-2.067850	-1.864800	-1.661750	-1.458700	-1.255650	-1.052600	-0.849550	-0.646500	-0.443450	-0.240400	-0.037350	0.165700	0.368750	0.571800	0.774850	0.977900	1.180950	1.384000	1.458842	1.533684	1.608526	1.683368	1.758211	1.833053	1.907895	1.982737	2.057579	2.132421	2.207263	2.282105	2.356947	2.431789	2.506632	2.581474	2.656316	2.731158	2.806000	2.575105	2.344211	2.113316	1.882421	1.651526	1.420632	1.189737	0.958842	0.727947	0.497053	0.266158	0.035263	-0.195632	-0.426526	-0.657421	-0.888316	-1.119211	-1.350105	-1.581000	-0.926200	-0.271400	0.383400	1.038200	1.693000	2.347800	3.002600	3.657400	4.312200	4.967000	5.621800	6.276600	6.931400	7.586200	8.241000	8.895800	9.550600	10.205400	10.860200	11.515000	11.471632	11.428263	11.384895	11.341526	11.298158	11.254789	11.211421	11.168053	11.124684	11.081316	11.037947	10.994579	10.951211	10.907842	10.864474	10.821105	10.777737	10.734368	10.691000	10.292684	9.894368	9.496053	9.097737	8.699421	8.301105	7.902789	7.504474	7.106158	6.707842	6.309526	5.911211	5.512895	5.114579	4.716263	4.317947	3.919632	3.521316	3.123000	3.019900	2.916800	2.813700	2.710600	2.607500	2.504400	2.401300	2.298200	2.195100	2.092000	1.988900	1.885800	1.782700	1.679600	1.576500	1.473400	1.370300	1.267200	1.164100	1.061000	1.171421	1.281842	1.392263	1.502684	1.613105	1.723526	1.833947	1.944368	2.054789	2.165211	2.275632	2.386053	2.496474	2.606895	2.717316	2.827737	2.938158	3.048579	3.159000	3.004263	2.849526	2.694789	2.540053	2.385316	2.230579	2.075842	1.921105	1.766368	1.611632	1.456895	1.302158	1.147421	0.992684	0.837947	0.683211	0.528474	0.373737	0.219000	0.034500	-0.150000	-0.334500	-0.519000	-0.703500	-0.888000	-1.072500	-1.257000	-1.441500	-1.626000	-1.810500	-1.995000	-2.179500	-2.364000	-2.548500	-2.733000	-2.917500	-3.102000	-3.286500	-3.471000	-3.316158	-3.161316	-3.006474	-2.851632	-2.696789	-2.541947	-2.387105	-2.232263	-2.077421	-1.922579	-1.767737	-1.612895	-1.458053	-1.303211	-1.148368	-0.993526	-0.838684	-0.683842	-0.529000	-0.586316	-0.643632	-0.700947	-0.758263	-0.815579	-0.872895	-0.930211	-0.987526	-1.044842	-1.102158	-1.159474	-1.216789	-1.274105	-1.331421	-1.388737	-1.446053	-1.503368	-1.560684	-1.618000	-1.488700	-1.359400	-1.230100	-1.100800	-0.971500	-0.842200	-0.712900	-0.583600	-0.454300	-0.325000	-0.195700	-0.066400	0.062900	0.192200	0.321500	0.450800	0.580100	0.709400	0.838700	0.968000	1.277895	1.587789	1.897684	2.207579	2.517474	2.827368	3.137263	3.447158

Subject FP#2 rest
time (s)	0.000000	0.001000	0.002000	0.003000	0.004000	0.005000	0.006000	0.007000	0.008000	0.009000	0.010000	0.011000	0.012000	0.013000	0.014000	0.015000	0.016000	0.017000	0.018000	0.019000	0.020000	0.021000	0.022000	0.023000	0.024000	0.025000	0.026000	0.027000	0.028000	0.029000	0.030000	0.031000	0.032000	0.033000	0.034000	0.035000	0.036000	0.037000	0.038000	0.039000	0.040000	0.041000	0.042000	0.043000	0.044000	0.045000	0.046000	0.047000	0.048000	0.049000	0.050000	0.051000	0.052000	0.053000	0.054000	0.055000	0.056000	0.057000	0.058000	0.059000	0.060000	0.061000	0.062000	0.063000	0.064000	0.065000	0.066000	0.067000	0.068000	0.069000	0.070000	0.071000	0.072000	0.073000	0.074000	0.075000	0.076000	0.077000	0.078000	0.079000	0.080000	0.081000	0.082000	0.083000	0.084000	0.085000	0.086000	0.087000	0.088000	0.089000	0.090000	0.091000	0.092000	0.093000	0.094000	0.095000	0.096000	0.097000	0.098000	0.099000	0.100000	0.101000	0.102000	0.103000	0.104000	0.105000	0.106000	0.107000	0.108000	0.109000	0.110000	0.111000	0.112000	0.113000	0.114000	0.115000	0.116000	0.117000	0.118000	0.119000	0.120000	0.121000	0.122000	0.123000	0.124000	0.125000	0.126000	0.127000	0.128000	0.129000	0.130000	0.131000	0.132000	0.133000	0.134000	0.135000	0.136000	0.137000	0.138000	0.139000	0.140000	0.141000	0.142000	0.143000	0.144000	0.145000	0.146000	0.147000	0.148000	0.149000	0.150000	0.151000	0.152000	0.153000	0.154000	0.155000	0.156000	0.157000	0.158000	0.159000	0.160000	0.161000	0.162000	0.163000	0.164000	0.165000	0.166000	0.167000	0.168000	0.169000	0.170000	0.171000	0.172000	0.173000	0.174000	0.175000	0.176000	0.177000	0.178000	0.179000	0.180000	0.181000	0.182000	0.183000	0.184000	0.185000	0.186000	0.187000	0.188000	0.189000	0.190000	0.191000	0.192000	0.193000	0.194000	0.195000	0.196000	0.197000	0.198000	0.199000	0.200000	0.201000	0.202000	0.203000	0.204000	0.205000	0.206000	0.207000	0.208000	0.209000	0.210000	0.211000	0.212000	0.213000	0.214000	0.215000	0.216000	0.217000	0.218000	0.219000	0.220000	0.221000	0.222000	0.223000	0.224000	0.225000	0.226000	0.227000	0.228000	0.229000	0.230000	0.231000	0.232000	0.233000	0.234000	0.235000	0.236000	0.237000	0.238000	0.239000	0.240000	0.241000	0.242000	0.243000	0.244000	0.245000	0.246000	0.247000	0.248000	0.249000	0.250000	0.251000	0.252000	0.253000	0.254000	0.255000	0.256000	0.257000	0.258000	0.259000	0.260000	0.261000	0.262000	0.263000	0.264000	0.265000	0.266000	0.267000	0.268000	0.269000	0.270000	0.271000	0.272000	0.273000	0.274000	0.275000	0.276000	0.277000	0.278000	0.279000	0.280000	0.281000	0.282000	0.283000	0.284000	0.285000	0.286000	0.287000	0.288000	0.289000	0.290000	0.291000	0.292000	0.293000	0.294000	0.295000	0.296000	0.297000	0.298000	0.299000	0.300000	0.301000	0.302000	0.303000	0.304000	0.305000	0.306000	0.307000	0.308000	0.309000	0.310000	0.311000	0.312000	0.313000	0.314000	0.315000	0.316000	0.317000	0.318000	0.319000	0.320000	0.321000	0.322000	0.323000	0.324000	0.325000	0.326000	0.327000	0.328000	0.329000	0.330000	0.331000	0.332000	0.333000	0.334000	0.335000	0.336000	0.337000	0.338000	0.339000	0.340000	0.341000	0.342000	0.343000	0.344000	0.345000	0.346000	0.347000	0.348000	0.349000	0.350000	0.351000	0.352000	0.353000	0.354000	0.355000	0.356000	0.357000	0.358000	0.359000	0.360000	0.361000	0.362000	0.363000	0.364000	0.365000	0.366000	0.367000	0.368000	0.369000	0.370000	0.371000	0.372000	0.373000	0.374000	0.375000	0.376000	0.377000	0.378000	0.379000	0.380000	0.381000	0.382000	0.383000	0.384000	0.385000	0.386000	0.387000	0.388000	0.389000	0.390000	0.391000	0.392000	0.393000	0.394000	0.395000	0.396000	0.397000	0.398000	0.399000	0.400000	0.401000	0.402000	0.403000	0.404000	0.405000	0.406000	0.407000	0.408000	0.409000	0.410000	0.411000	0.412000	0.413000	0.414000	0.415000	0.416000	0.417000	0.418000	0.419000	0.420000	0.421000	0.422000	0.423000	0.424000	0.425000	0.426000	0.427000	0.428000	0.429000	0.430000	0.431000	0.432000	0.433000	0.434000	0.435000	0.436000	0.437000	0.438000	0.439000	0.440000	0.441000	0.442000	0.443000	0.444000	0.445000	0.446000	0.447000	0.448000	0.449000	0.450000	0.451000	0.452000	0.453000	0.454000	0.455000	0.456000	0.457000	0.458000	0.459000	0.460000	0.461000	0.462000	0.463000	0.464000	0.465000	0.466000	0.467000	0.468000	0.469000	0.470000	0.471000	0.472000	0.473000	0.474000	0.475000	0.476000	0.477000	0.478000	0.479000	0.480000	0.481000	0.482000	0.483000	0.484000	0.485000	0.486000	0.487000	0.488000	0.489000	0.490000	0.491000	0.492000	0.493000	0.494000	0.495000	0.496000	0.497000	0.498000	0.499000	0.500000	0.501000	0.502000	0.503000	0.504000	0.505000	0.506000	0.507000	0.508000	0.509000	0.510000	0.511000	0.512000	0.513000	0.514000	0.515000	0.516000	0.517000	0.518000	0.519000	0.520000	0.521000	0.522000	0.523000	0.524000	0.525000	0.526000	0.527000	0.528000	0.529000	0.530000	0.531000	0.532000	0.533000	0.534000	0.535000	0.536000	0.537000	0.538000	0.539000	0.540000	0.541000	0.542000	0.543000	0.544000	0.545000	0.546000	0.547000	0.548000	0.549000	0.550000	0.551000	0.552000	0.553000	0.554000	0.555000	0.556000	0.557000	0.558000	0.559000	0.560000	0.561000	0.562000	0.563000	0.564000	0.565000	0.566000	0.567000	0.568000	0.569000	0.570000	0.571000	0.572000	0.573000	0.574000	0.575000	0.576000	0.577000	0.578000	0.579000	0.580000	0.581000	0.582000	0.583000	0.584000	0.585000	0.586000	0.587000	0.588000	0.589000	0.590000	0.591000	0.592000	0.593000	0.594000	0.595000	0.596000	0.597000	0.598000	0.599000	0.600000	0.601000	0.602000	0.603000	0.604000	0.605000	0.606000	0.607000	0.608000	0.609000	0.610000	0.611000	0.612000	0.613000	0.614000	0.615000	0.616000	0.617000	0.618000	0.619000	0.620000	0.621000	0.622000	0.623000	0.624000	0.625000	0.626000	0.627000	0.628000	0.629000	0.630000	0.631000	0.632000	0.633000	0.634000	0.635000	0.636000	0.637000	0.638000	0.639000	0.640000	0.641000	0.642000	0.643000	0.644000	0.645000	0.646000	0.647000	0.648000	0.649000	0.650000	0.651000	0.652000	0.653000	0.654000	0.655000	0.656000	0.657000	0.658000	0.659000	0.660000	0.661000	0.662000	0.663000	0.664000	0.665000	0.666000	0.667000	0.668000	0.669000	0.670000	0.671000	0.672000	0.673000	0.674000	0.675000	0.676000	0.677000	0.678000	0.679000	0.680000	0.681000	0.682000	0.683000	0.684000	0.685000	0.686000	0.687000	0.688000	0.689000	0.690000	0.691000	0.692000	0.693000	0.694000	0.695000	0.696000	0.697000	0.698000	0.699000	0.700000	0.701000	0.702000	0.703000	0.704000	0.705000	0.706000	0.707000	0.708000	0.709000	0.710000	0.711000	0.712000	0.713000	0.714000	0.715000	0.716000	0.717000	0.718000	0.719000	0.720000	0.721000	0.722000	0.723000	0.724000	0.725000	0.726000	0.727000	0.728000	0.729000	0.730000	0.731000	0.732000	0.733000	0.734000	0.735000	0.736000	0.737000	0.738000	0.739000	0.740000	0.741000	0.742000	0.743000	0.744000	0.745000	0.746000	0.747000	0.748000	0.749000	0.750000	0.751000	0.752000	0.753000	0.754000	0.755000	0.756000	0.757000	0.758000	0.759000	0.760000	0.761000	0.762000	0.763000	0.764000	0.765000	0.766000	0.767000	0.768000	0.769000	0.770000	0.771000	0.772000	0.773000	0.774000	0.775000	0.776000	0.777000	0.778000	0.779000	0.780000	0.781000	0.782000	0.783000	0.784000	0.785000	0.786000	0.787000	0.788000	0.789000	0.790000	0.791000	0.792000	0.793000	0.794000	0.795000	0.796000	0.797000	0.798000	0.799000	0.800000	0.801000	0.802000	0.803000	0.804000	0.805000	0.806000	0.807000	0.808000	0.809000	0.810000	0.811000	0.812000	0.813000	0.814000	0.815000	0.816000	0.817000	0.818000	0.819000	0.820000	0.821000	0.822000	0.823000	0.824000	0.825000	0.826000	0.827000	0.828000	0.829000	0.830000	0.831000	0.832000	0.833000	0.834000	0.835000	0.836000	0.837000	0.838000	0.839000	0.840000	0.841000	0.842000	0.843000	0.844000	0.845000	0.846000	0.847000	0.848000	0.849000	0.850000	0.851000	0.852000	0.853000	0.854000	0.855000	0.856000	0.857000	0.858000	0.859000	0.860000	0.861000	0.862000	0.863000	0.864000	0.865000	0.866000	0.867000	0.868000	0.869000	0.870000	0.871000	0.872000	0.873000	0.874000	0.875000	0.876000	0.877000	0.878000	0.879000	0.880000	0.881000	0.882000	0.883000	0.884000	0.885000	0.886000	0.887000	0.888000	0.889000	0.890000	0.891000	0.892000	0.893000	0.894000	0.895000	0.896000	0.897000	0.898000	0.899000	0.900000	0.901000	0.902000	0.903000	0.904000	0.905000	0.906000	0.907000	0.908000	0.909000	0.910000	0.911000	0.912000	0.913000	0.914000	0.915000	0.916000	0.917000	0.918000	0.919000	0.920000	0.921000	0.922000	0.923000	0.924000	0.925000	0.926000	0.927000	0.928000	0.929000	0.930000	0.931000	0.932000	0.933000	0.934000	0.935000	0.936000	0.937000	0.938000	0.939000	0.940000	0.941000	0.942000	0.943000	0.944000	0.945000	0.946000	0.947000	0.948000	0.949000	0.950000	0.951000	0.952000	0.953000	0.954000	0.955000	0.956000	0.957000	0.958000	0.959000	0.960000	0.961000	0.962000	0.963000	0.964000	0.965000	0.966000	0.967000	0.968000	0.969000
pressure_ventricle (mmHg)	6.900000	7.050000	7.220000	7.360000	7.550000	7.790000	8.000000	8.200000	8.440000	8.660000	8.920000	9.150000	9.390000	9.630000	9.850000	10.080000	10.350000	10.610000	10.880000	11.150000	11.440000	11.730000	12.050000	12.380000	12.700000	13.060000	13.400000	13.730000	14.070000	14.400000	14.740000	15.090000	15.460000	15.830000	16.200000	16.620000	17.000000	17.380000	17.800000	18.210000	18.650000	19.110000	19.610000	20.090000	20.620000	21.230000	21.820000	22.460000	23.110000	23.760000	24.440000	25.180000	25.900000	26.640000	27.390000	28.180000	28.970000	29.730000	30.540000	31.360000	32.190000	33.030000	33.900000	34.720000	35.560000	36.460000	37.300000	38.130000	38.920000	39.750000	40.540000	41.330000	42.090000	42.800000	43.500000	44.220000	44.900000	45.550000	46.170000	46.770000	47.320000	47.870000	48.390000	48.850000	49.330000	49.790000	50.230000	50.670000	51.060000	51.460000	51.860000	52.230000	52.600000	52.920000	53.230000	53.590000	53.930000	54.250000	54.560000	54.860000	55.180000	55.490000	55.790000	56.080000	56.390000	56.730000	57.020000	57.240000	57.450000	57.630000	57.750000	57.840000	57.880000	57.820000	57.780000	57.780000	57.770000	57.830000	57.960000	58.210000	58.530000	58.950000	59.450000	59.990000	60.590000	61.260000	61.900000	62.490000	63.060000	63.540000	63.970000	64.360000	64.690000	64.950000	65.160000	65.340000	65.460000	65.550000	65.620000	65.670000	65.710000	65.800000	65.910000	65.980000	66.100000	66.290000	66.460000	66.620000	66.810000	67.010000	67.200000	67.370000	67.540000	67.700000	67.820000	67.950000	68.040000	68.090000	68.120000	68.180000	68.230000	68.230000	68.270000	68.230000	68.270000	68.320000	68.360000	68.370000	68.400000	68.430000	68.450000	68.460000	68.500000	68.540000	68.560000	68.610000	68.650000	68.650000	68.650000	68.680000	68.700000	68.690000	68.680000	68.670000	68.670000	68.690000	68.680000	68.670000	68.640000	68.640000	68.610000	68.590000	68.570000	68.560000	68.550000	68.540000	68.540000	68.530000	68.530000	68.500000	68.470000	68.450000	68.440000	68.360000	68.340000	68.350000	68.330000	68.310000	68.270000	68.200000	68.180000	68.140000	68.130000	68.070000	68.050000	68.040000	67.970000	67.940000	67.890000	67.850000	67.820000	67.800000	67.720000	67.690000	67.640000	67.600000	67.530000	67.490000	67.420000	67.340000	67.270000	67.260000	67.240000	67.170000	67.140000	67.120000	67.110000	67.070000	67.030000	67.010000	66.960000	66.920000	66.890000	66.840000	66.800000	66.800000	66.760000	66.710000	66.670000	66.640000	66.580000	66.540000	66.510000	66.480000	66.430000	66.420000	66.380000	66.360000	66.330000	66.320000	66.270000	66.240000	66.210000	66.190000	66.180000	66.170000	66.130000	66.070000	66.020000	65.980000	65.960000	65.910000	65.870000	65.800000	65.730000	65.670000	65.590000	65.530000	65.490000	65.420000	65.370000	65.300000	65.250000	65.150000	65.070000	65.010000	64.930000	64.840000	64.770000	64.720000	64.620000	64.510000	64.430000	64.330000	64.260000	64.200000	64.120000	64.040000	63.970000	63.890000	63.760000	63.640000	63.540000	63.440000	63.350000	63.260000	63.160000	63.020000	62.910000	62.800000	62.680000	62.560000	62.440000	62.310000	62.210000	62.110000	62.000000	61.880000	61.790000	61.660000	61.560000	61.450000	61.340000	61.190000	61.080000	60.990000	60.860000	60.730000	60.600000	60.470000	60.340000	60.180000	60.020000	59.840000	59.700000	59.540000	59.350000	59.170000	58.970000	58.820000	58.640000	58.450000	58.260000	58.060000	57.850000	57.680000	57.490000	57.250000	57.010000	56.730000	56.490000	56.210000	55.900000	55.570000	55.260000	54.930000	54.580000	54.220000	53.860000	53.450000	53.050000	52.650000	52.220000	51.770000	51.300000	50.840000	50.370000	49.850000	49.310000	48.790000	48.220000	47.650000	47.060000	46.450000	45.810000	45.180000	44.550000	43.910000	43.240000	42.570000	41.900000	41.200000	40.480000	39.680000	38.890000	38.030000	37.130000	36.190000	35.220000	34.210000	33.150000	32.120000	31.120000	30.160000	29.380000	28.840000	28.510000	28.310000	28.120000	27.860000	27.360000	26.620000	25.560000	24.240000	22.710000	21.020000	19.260000	17.540000	15.880000	14.380000	13.030000	11.810000	10.740000	9.890000	9.160000	8.540000	7.990000	7.540000	7.190000	6.860000	6.570000	6.320000	6.030000	5.720000	5.420000	5.130000	4.810000	4.450000	4.070000	3.670000	3.320000	2.960000	2.620000	2.300000	2.020000	1.810000	1.610000	1.460000	1.370000	1.330000	1.290000	1.270000	1.280000	1.290000	1.330000	1.410000	1.450000	1.510000	1.560000	1.590000	1.650000	1.720000	1.750000	1.740000	1.770000	1.790000	1.800000	1.810000	1.820000	1.830000	1.830000	1.840000	1.840000	1.810000	1.850000	1.910000	1.950000	1.960000	1.970000	2.000000	2.020000	1.990000	1.960000	1.930000	1.940000	1.950000	1.930000	1.910000	1.900000	1.920000	1.900000	1.860000	1.830000	1.770000	1.760000	1.780000	1.740000	1.670000	1.620000	1.580000	1.530000	1.480000	1.440000	1.390000	1.370000	1.360000	1.320000	1.260000	1.210000	1.180000	1.150000	1.070000	1.010000	0.900000	0.840000	0.770000	0.660000	0.570000	0.470000	0.360000	0.250000	0.130000	0.010000	-0.080000	-0.160000	-0.210000	-0.290000	-0.340000	-0.420000	-0.470000	-0.520000	-0.550000	-0.580000	-0.630000	-0.640000	-0.620000	-0.600000	-0.590000	-0.550000	-0.490000	-0.410000	-0.380000	-0.300000	-0.230000	-0.180000	-0.140000	-0.110000	-0.090000	-0.070000	-0.090000	-0.070000	-0.090000	-0.130000	-0.130000	-0.080000	0.000000	0.060000	0.100000	0.160000	0.240000	0.310000	0.380000	0.440000	0.490000	0.560000	0.640000	0.700000	0.750000	0.820000	0.870000	0.940000	0.990000	1.070000	1.060000	1.120000	1.190000	1.250000	1.270000	1.310000	1.310000	1.310000	1.310000	1.310000	1.320000	1.320000	1.320000	1.350000	1.370000	1.390000	1.400000	1.410000	1.450000	1.480000	1.440000	1.480000	1.500000	1.520000	1.530000	1.540000	1.550000	1.560000	1.540000	1.520000	1.470000	1.440000	1.410000	1.360000	1.320000	1.290000	1.270000	1.250000	1.230000	1.220000	1.190000	1.220000	1.270000	1.280000	1.290000	1.290000	1.330000	1.360000	1.350000	1.340000	1.340000	1.360000	1.380000	1.370000	1.330000	1.320000	1.320000	1.320000	1.290000	1.270000	1.250000	1.260000	1.280000	1.290000	1.290000	1.270000	1.280000	1.260000	1.270000	1.280000	1.260000	1.270000	1.310000	1.310000	1.340000	1.370000	1.390000	1.400000	1.410000	1.450000	1.420000	1.460000	1.490000	1.510000	1.520000	1.540000	1.520000	1.500000	1.520000	1.540000	1.550000	1.550000	1.590000	1.590000	1.590000	1.620000	1.640000	1.660000	1.670000	1.680000	1.660000	1.670000	1.710000	1.710000	1.710000	1.710000	1.740000	1.770000	1.790000	1.800000	1.780000	1.800000	1.810000	1.820000	1.820000	1.830000	1.830000	1.840000	1.840000	1.840000	1.810000	1.850000	1.880000	1.900000	1.920000	1.930000	1.950000	1.950000	1.930000	1.940000	1.950000	1.960000	1.990000	1.990000	2.020000	2.010000	2.030000	2.050000	2.040000	2.020000	2.010000	2.040000	2.050000	2.070000	2.050000	2.030000	2.050000	2.070000	2.050000	2.060000	2.070000	2.110000	2.140000	2.140000	2.130000	2.130000	2.150000	2.180000	2.220000	2.230000	2.200000	2.210000	2.280000	2.300000	2.320000	2.300000	2.290000	2.280000	2.270000	2.270000	2.260000	2.290000	2.310000	2.300000	2.310000	2.330000	2.340000	2.350000	2.360000	2.360000	2.340000	2.350000	2.380000	2.380000	2.380000	2.380000	2.380000	2.410000	2.400000	2.430000	2.420000	2.440000	2.460000	2.470000	2.450000	2.430000	2.450000	2.440000	2.450000	2.440000	2.420000	2.440000	2.490000	2.490000	2.500000	2.500000	2.500000	2.510000	2.510000	2.480000	2.460000	2.470000	2.480000	2.490000	2.490000	2.500000	2.500000	2.530000	2.560000	2.580000	2.560000	2.580000	2.600000	2.640000	2.640000	2.640000	2.640000	2.640000	2.640000	2.640000	2.610000	2.620000	2.660000	2.650000	2.680000	2.670000	2.670000	2.660000	2.660000	2.690000	2.680000	2.700000	2.750000	2.750000	2.760000	2.760000	2.770000	2.770000	2.770000	2.770000	2.770000	2.810000	2.800000	2.820000	2.810000	2.810000	2.800000	2.830000	2.810000	2.810000	2.770000	2.800000	2.830000	2.850000	2.830000	2.820000	2.840000	2.860000	2.870000	2.850000	2.830000	2.850000	2.860000	2.870000	2.880000	2.890000	2.890000	2.900000	2.900000	2.900000	2.880000	2.910000	2.970000	3.020000	3.020000	3.030000	3.000000	3.010000	3.020000	3.020000	3.000000	3.040000	3.070000	3.060000	3.030000	3.030000	3.040000	3.040000	3.040000	3.040000	3.040000	3.100000	3.150000	3.150000	3.190000	3.190000	3.210000	3.240000	3.250000	3.260000	3.250000	3.260000	3.300000	3.300000	3.300000	3.310000	3.340000	3.360000	3.410000	3.420000	3.360000	3.410000	3.480000	3.530000	3.540000	3.580000	3.610000	3.630000	3.650000	3.660000	3.670000	3.710000	3.740000	3.790000	3.800000	3.810000	3.850000	3.880000	3.900000	3.910000	3.900000	3.920000	3.960000	3.990000	4.050000	4.060000	4.100000	4.130000	4.190000	4.230000	4.260000	4.280000	4.330000	4.400000	4.420000	4.440000	4.460000	4.500000	4.560000	4.610000	4.580000	4.630000	4.660000	4.680000	4.700000	4.750000	4.750000	4.820000	4.840000	4.850000	4.860000	4.900000	4.930000	4.950000	5.000000	5.010000	5.050000	5.070000	5.120000	5.130000	5.140000	5.210000	5.260000	5.300000	5.360000	5.370000	5.420000	5.450000	5.510000	5.550000	5.580000	5.640000	5.680000	5.750000	5.790000	5.860000	5.920000	6.020000	6.090000	6.180000	6.250000	6.370000	6.510000	6.660000	6.800000	6.940000	7.110000
pressure_aorta_proximal (mmHg)	38.209607	38.210000	38.215855	38.220000	38.221677	38.230000	38.230000	38.205677	38.183427	38.185255	38.184999	38.167482	38.158891	38.140267	38.166096	38.158271	38.144797	38.135995	38.130000	38.129986	38.121757	38.094467	38.090000	38.090000	38.098039	38.129472	38.120003	38.120000	38.114454	38.094535	38.069600	38.064564	38.103370	38.128792	38.146163	38.161797	38.194156	38.231788	38.255967	38.282263	38.324799	38.384421	38.430203	38.479157	38.550797	38.649457	38.752227	38.853924	38.965944	39.054290	39.174610	39.333883	39.458908	39.586555	39.729690	39.887275	40.061997	40.232319	40.402423	40.611303	40.824502	41.035512	41.260844	41.564184	41.883151	42.137212	42.384426	42.666085	42.947245	43.227495	43.514149	43.796237	44.078032	44.422159	44.685520	44.964852	45.232789	45.507764	45.798978	46.090434	46.398055	46.689417	46.963269	47.246267	47.534218	47.810602	48.072486	48.326265	48.627021	48.872713	49.099567	49.330608	49.555428	49.758352	49.971303	50.186490	50.378200	50.582439	50.802210	51.001289	51.178670	51.366406	51.546598	51.725773	51.898837	52.077606	52.283363	52.470245	52.640079	52.828727	52.982606	53.125048	53.293200	53.472265	53.633242	53.801414	53.986117	54.163653	54.338605	54.527584	54.714657	54.894428	55.057465	55.223299	55.402014	55.593931	55.788400	55.966290	56.125895	56.324672	56.512822	56.697489	56.894415	57.091708	57.305526	57.509746	57.719850	57.938781	58.157028	58.371369	58.592012	58.786945	58.991784	59.183724	59.370701	59.554767	59.734061	59.922090	60.117871	60.314523	60.504488	60.691785	60.876359	61.055354	61.243042	61.440504	61.616135	61.777108	61.958268	62.156350	62.313660	62.456600	62.644351	62.795489	62.976420	63.129085	63.236600	63.479509	63.690446	63.800111	63.903363	64.031767	64.213954	64.442360	64.609397	64.771832	64.929559	65.059802	65.172548	65.284360	65.405943	65.543046	65.679935	65.807267	65.952822	66.095243	66.202846	66.288138	66.418889	66.515159	66.607413	66.704219	66.815830	66.946420	67.073289	67.175814	67.273814	67.343769	67.392201	67.435427	67.490457	67.568873	67.621050	67.663440	67.717933	67.771230	67.812046	67.839459	67.811462	67.793091	67.781783	67.784977	67.788246	67.776616	67.759329	67.751324	67.729411	67.684678	67.636995	67.591868	67.541315	67.499453	67.466941	67.396004	67.330627	67.262147	67.193049	67.139800	67.043215	66.941310	66.839009	66.736842	66.633706	66.535138	66.453577	66.395232	66.318423	66.253115	66.205639	66.159496	66.090765	65.985884	65.908649	65.848220	65.781330	65.721476	65.674989	65.631019	65.570000	65.494971	65.395128	65.297713	65.241320	65.210376	65.173828	65.103967	64.990600	64.920310	64.872578	64.834249	64.802929	64.777989	64.752925	64.713095	64.658158	64.594695	64.513767	64.411265	64.327217	64.242519	64.150594	64.048258	63.959706	63.881260	63.799504	63.741088	63.640006	63.537860	63.431967	63.305283	63.185210	63.109236	62.996103	62.910313	62.820852	62.713576	62.578879	62.446371	62.364180	62.271551	62.146525	62.024165	61.905418	61.785874	61.668225	61.557914	61.440073	61.297288	61.164238	61.033858	60.893539	60.751375	60.633459	60.515378	60.382267	60.244613	60.112173	59.985735	59.856133	59.702044	59.540094	59.384036	59.235592	59.095842	58.955256	58.792282	58.648963	58.480066	58.320790	58.174071	58.025093	57.859084	57.679382	57.516354	57.373160	57.191739	57.013783	56.861319	56.698877	56.537227	56.365999	56.211532	56.041287	55.872836	55.715605	55.535837	55.373958	55.229914	55.064804	54.904070	54.744317	54.578984	54.445200	54.316061	54.211257	54.111677	53.995040	53.872490	53.776214	53.700878	53.616433	53.524761	53.421959	53.335481	53.271760	53.213578	53.162424	53.126946	53.100066	53.074104	53.051744	53.037491	53.029412	53.020898	53.013214	52.981866	52.970000	52.964552	52.936193	52.919631	52.903257	52.866093	52.860000	52.852531	52.815700	52.764149	52.730863	52.695248	52.677184	52.646973	52.595251	52.531685	52.463626	52.404572	52.337646	52.263458	52.180075	52.101557	52.033260	51.955578	51.870266	51.784337	51.705490	51.629849	51.551503	51.460908	51.339132	51.218178	51.121220	51.029019	50.932661	50.820994	50.697931	50.623755	50.496388	50.389485	50.282332	50.176201	50.066529	49.930080	49.829920	49.695853	49.561921	49.453699	49.369200	49.292073	49.206998	49.139483	49.066292	48.965887	48.851012	48.749991	48.662100	48.540725	48.452378	48.397922	48.344355	48.266490	48.182873	48.132812	48.063937	47.986295	47.921650	47.875703	47.816248	47.737092	47.697310	47.664015	47.615261	47.556577	47.499942	47.456817	47.420038	47.358747	47.317036	47.260605	47.193734	47.128219	47.074549	47.034479	47.000885	46.948919	46.912086	46.877815	46.848455	46.819569	46.776137	46.742755	46.692144	46.645585	46.614193	46.590187	46.561948	46.517042	46.456605	46.402965	46.364268	46.336896	46.303776	46.252668	46.219682	46.194108	46.169733	46.132399	46.093580	46.055121	46.004561	45.971231	45.936492	45.911555	45.857721	45.807641	45.778673	45.726156	45.690354	45.690000	45.648985	45.599273	45.567221	45.530573	45.477397	45.407418	45.362426	45.319640	45.282165	45.244800	45.206300	45.190082	45.157202	45.107974	45.062561	45.014699	44.970249	44.948592	44.940689	44.899023	44.871124	44.830263	44.785002	44.748572	44.696469	44.653760	44.618322	44.590163	44.571066	44.546682	44.502207	44.469354	44.453338	44.406236	44.367150	44.325280	44.274540	44.235256	44.210463	44.184235	44.167251	44.131059	44.104204	44.100000	44.099377	44.062567	44.017629	43.997353	43.971022	43.939468	43.910465	43.869175	43.861375	43.830070	43.797050	43.790000	43.786759	43.766967	43.749638	43.705884	43.678110	43.652168	43.630397	43.617004	43.608293	43.590738	43.556717	43.528558	43.509001	43.493038	43.472651	43.436701	43.401936	43.384621	43.362099	43.331291	43.295496	43.265510	43.249022	43.223683	43.187154	43.172036	43.170000	43.164259	43.123168	43.080000	43.037920	42.983768	42.956902	42.945467	42.937430	42.928916	42.920402	42.911889	42.901893	42.900000	42.893455	42.863278	42.838372	42.821132	42.813064	42.780016	42.744097	42.722906	42.706471	42.689438	42.671793	42.662517	42.655029	42.634582	42.603564	42.586592	42.560424	42.523844	42.513584	42.485678	42.473422	42.480000	42.480000	42.480000	42.456237	42.437946	42.401324	42.380000	42.379416	42.368986	42.340611	42.340000	42.323616	42.299474	42.286829	42.275336	42.229422	42.203278	42.185407	42.168607	42.150895	42.136795	42.128762	42.120248	42.110549	42.110000	42.106538	42.091664	42.057032	42.008663	42.000622	41.992136	41.982149	41.980000	41.985379	41.999512	41.989146	41.951078	41.950000	41.950000	41.939956	41.913947	41.893778	41.850000	41.850000	41.844285	41.824920	41.794777	41.781177	41.791225	41.799973	41.800000	41.807394	41.797333	41.772044	41.754850	41.740290	41.759659	41.753107	41.739054	41.707912	41.690000	41.690000	41.689950	41.664583	41.619185	41.603477	41.596279	41.581649	41.545278	41.520224	41.503074	41.485147	41.472824	41.476933	41.488158	41.466756	41.430223	41.430000	41.430000	41.430000	41.423748	41.393266	41.369162	41.361109	41.345978	41.315873	41.285497	41.260117	41.236348	41.219482	41.181461	41.180000	41.173916	41.170000	41.164422	41.140000	41.140000	41.140000	41.147598	41.150000	41.150000	41.150000	41.150000	41.150000	41.135435	41.106845	41.109768	41.116088	41.096303	41.078623	41.040917	41.040000	41.035672	41.015117	41.002203	41.008552	40.979851	40.962080	40.953198	40.938594	40.925906	40.914248	40.886215	40.860068	40.869121	40.870000	40.861993	40.842570	40.825284	40.809045	40.800726	40.792229	40.782248	40.780000	40.778536	40.766187	40.739192	40.722245	40.705263	40.687285	40.675144	40.667090	40.658402	40.650001	40.650000	40.622738	40.598294	40.582012	40.564670	40.548704	40.540458	40.530687	40.544538	40.546153	40.537029	40.519703	40.460110	40.469788	40.470000	40.459494	40.440650	40.423161	40.407906	40.399779	40.390302	40.390000	40.383871	40.380000	40.378103	40.370000	40.370000	40.370000	40.370000	40.370000	40.368043	40.354663	40.327907	40.311163	40.295017	40.265330	40.228535	40.202752	40.182648	40.137806	40.103464	40.077233	40.049722	40.035149	40.024418	40.008048	39.999908	39.991909	39.965143	39.960000	39.951211	39.924102	39.907566	39.890425	39.881707	39.873282	39.864768	39.856693	39.844065	39.820000	39.820000	39.820000	39.799216	39.794745	39.796914	39.772415	39.729386	39.720161	39.720000	39.698392	39.670229	39.654118	39.636969	39.620041	39.611452	39.603003	39.594489	39.585007	39.580000	39.580000	39.580000	39.570964	39.570000	39.570000	39.570000	39.570000	39.569755	39.542700	39.514913	39.503846	39.490686	39.476709	39.464914	39.430000	39.430000	39.408928	39.388010	39.372097	39.349300	39.317915	39.310003	39.310000	39.291397	39.263036	39.240999	39.227122	39.219071	39.210557	39.202043	39.192052	39.190000	39.188378	39.175889	39.148405	39.122409	39.103780	39.094488	39.072170	39.046349	39.036218	39.010005	39.019494	38.999411	38.978243	38.959607	38.952511	38.972671	38.989969	38.974042	38.955514	38.944343	38.936223	38.927911	38.918606	38.892108	38.865704	38.846968	38.829469	38.816132	38.808111	38.799605	38.791514	38.764189	38.760000	38.751559	38.714905	38.677608	38.670000	39.050000	39.024563	38.998243	38.979573	38.954031	38.926338	38.920000	38.920000	38.913202	38.892357	38.863839	38.846231	38.837131	38.819702	38.811246	38.803688	38.774342	38.760000	38.760000	38.760336	38.769948	38.746739	38.718171	38.704779	38.693468	38.677790	38.669169	38.634033	38.608623	38.567047	38.545353	38.529790	38.500000	38.500000	38.500000	38.500000	38.500000	38.492718	38.465066	38.448615	38.431214	38.423049	38.396924	38.365642	38.340389	38.316318	38.299959	38.291427	38.283894	38.255405	38.240000	38.237344	38.205751	38.151444	38.141881	38.132188	38.130000	38.127453	38.120000	38.119981	38.110439	38.110000	38.110000	38.110000	38.110000	38.110000	38.110000	38.110000	38.110000	38.117111	38.140172	38.164735	38.180629	38.188994	38.197441
volume_ventricle (ml)	101.797940	101.740509	101.683598	101.627282	101.571639	101.516744	101.462674	101.409506	101.357315	101.306179	101.256173	101.207374	101.159859	101.113703	101.068984	101.025776	100.984158	100.944205	100.905994	100.869600	100.835101	100.802573	100.772092	100.743735	100.717577	100.693696	100.672168	100.653069	100.636420	100.621454	100.607813	100.595385	100.584060	100.573726	100.564271	100.555585	100.547554	100.540069	100.533017	100.526287	100.519768	100.513348	100.506916	100.500360	100.493569	100.486431	100.478836	100.470670	100.461824	100.452185	100.441642	100.430083	100.417398	100.403475	100.388201	100.371467	100.351518	100.322405	100.284022	100.236848	100.181363	100.118047	100.047379	99.969840	99.885910	99.796068	99.700794	99.600569	99.495872	99.387183	99.274983	99.159750	99.041965	98.922108	98.800659	98.678097	98.554903	98.431557	98.308538	98.186326	98.065402	97.946245	97.829334	97.715151	97.601337	97.484621	97.365140	97.243043	97.118476	96.991585	96.862519	96.731425	96.598449	96.463740	96.327443	96.189707	96.050678	95.910504	95.769332	95.627308	95.484582	95.341298	95.197605	95.053650	94.909580	94.765542	94.621684	94.478152	94.335094	94.192656	94.050987	93.910204	93.769778	93.629427	93.489095	93.348729	93.208274	93.067677	92.926884	92.785840	92.644492	92.502785	92.360665	92.218078	92.074971	91.931289	91.786978	91.641984	91.496253	91.349730	91.202363	91.054096	90.904876	90.754649	90.603360	90.450956	90.297382	90.142585	89.986510	89.829082	89.670194	89.509883	89.348205	89.185214	89.020963	88.855506	88.688897	88.521192	88.352443	88.182704	88.012030	87.840475	87.668093	87.494938	87.321064	87.146524	86.971374	86.795667	86.619457	86.442798	86.265744	86.088350	85.910669	85.732755	85.554663	85.376446	85.198159	85.019461	84.839796	84.659208	84.477749	84.295468	84.112415	83.928641	83.744196	83.559131	83.373496	83.187342	83.000718	82.813675	82.626264	82.438535	82.250538	82.062323	81.873941	81.685443	81.496878	81.308297	81.119751	80.931290	80.742963	80.554822	80.366917	80.179298	79.991985	79.804045	79.615101	79.425267	79.234656	79.043384	78.851563	78.659308	78.466732	78.273951	78.081077	77.888225	77.695508	77.503041	77.310938	77.119312	76.928278	76.737949	76.548440	76.359864	76.172336	75.985969	75.800877	75.617175	75.434976	75.254395	75.075544	74.898539	74.723360	74.549314	74.376266	74.204195	74.033080	73.862900	73.693634	73.525261	73.357760	73.191109	73.025288	72.860275	72.696050	72.532590	72.369876	72.207886	72.046598	71.885992	71.726047	71.566742	71.408055	71.249965	71.092451	70.935493	70.779068	70.623157	70.467737	70.312788	70.158571	70.005563	69.853699	69.702903	69.553096	69.404203	69.256147	69.108849	68.962235	68.816226	68.670745	68.525717	68.381062	68.236706	68.092571	67.948580	67.804655	67.660721	67.516699	67.372514	67.228089	67.083345	66.938207	66.792597	66.646438	66.499655	66.352168	66.203893	66.054234	65.902998	65.750364	65.596509	65.441611	65.285847	65.129397	64.972437	64.815145	64.657699	64.500277	64.343057	64.186216	64.029932	63.874383	63.719748	63.566203	63.413926	63.263095	63.113889	62.966484	62.821060	62.677792	62.536860	62.398441	62.262712	62.129853	61.999704	61.870027	61.740481	61.611196	61.482300	61.353923	61.226196	61.099247	60.973206	60.848202	60.724366	60.601826	60.480712	60.361153	60.243280	60.127221	60.013106	59.901065	59.791227	59.683721	59.578678	59.476226	59.376496	59.279616	59.185716	59.094926	59.007375	58.923193	58.841445	58.759850	58.678462	58.597427	58.516892	58.437004	58.357911	58.279759	58.202695	58.126867	58.052421	57.979504	57.908263	57.838846	57.771398	57.706068	57.643002	57.582347	57.524251	57.468859	57.416319	57.366778	57.320384	57.277282	57.237621	57.201546	57.169205	57.140732	57.114154	57.088005	57.062319	57.037131	57.012476	56.988387	56.964900	56.942048	56.919867	56.898392	56.877655	56.857693	56.838539	56.820229	56.802796	56.786275	56.770700	56.756107	56.742530	56.730003	56.718560	56.708237	56.699067	56.691086	56.684328	56.678827	56.674618	56.671645	56.669101	56.666770	56.664637	56.662687	56.660903	56.659269	56.657771	56.656391	56.655116	56.653928	56.652813	56.651754	56.650735	56.649742	56.648758	56.647767	56.646755	56.645704	56.644600	56.643426	56.642168	56.640809	56.639333	56.637725	56.635969	56.634049	56.631950	56.629544	56.626535	56.622959	56.618870	56.614320	56.609363	56.604053	56.598443	56.592587	56.586537	56.580348	56.574073	56.567766	56.561479	56.555267	56.549183	56.543280	56.537611	56.532231	56.527193	56.522550	56.518356	56.514664	56.511527	56.509000	56.507135	56.505986	56.505607	56.506763	56.510066	56.515454	56.522866	56.532242	56.543518	56.556635	56.571530	56.588144	56.606413	56.626277	56.647675	56.670545	56.694825	56.720456	56.747374	56.775520	56.804831	56.835247	56.866705	56.899145	56.932506	56.966726	57.001743	57.037496	57.073925	57.110967	57.149041	57.193906	57.246970	57.307849	57.376163	57.451529	57.533564	57.621887	57.716116	57.815868	57.920762	58.030416	58.144447	58.262473	58.384112	58.508983	58.636702	58.766889	58.899160	59.033135	59.168430	59.304664	59.441454	59.578419	59.715177	59.851345	59.986541	60.120383	60.253692	60.390250	60.530261	60.673604	60.820159	60.969805	61.122421	61.277888	61.436084	61.596888	61.760182	61.925843	62.093751	62.263787	62.435828	62.609756	62.785448	62.962785	63.141647	63.321912	63.503460	63.686171	63.869924	64.054598	64.240073	64.426229	64.612944	64.800099	64.989775	65.184161	65.382907	65.585663	65.792076	66.001795	66.214468	66.429744	66.647271	66.866699	67.087674	67.309846	67.532863	67.756374	67.980027	68.203470	68.426352	68.648322	68.869028	69.088118	69.305241	69.520045	69.732179	69.941291	70.147030	70.349044	70.546982	70.740700	70.933474	71.126415	71.319352	71.512114	71.704530	71.896430	72.087643	72.277997	72.467324	72.655451	72.842209	73.027426	73.210931	73.392555	73.572126	73.749474	73.924428	74.096818	74.266472	74.433220	74.596891	74.757314	74.914320	75.067737	75.217394	75.363121	75.504747	75.642523	75.778090	75.911661	76.043262	76.172924	76.300675	76.426544	76.550559	76.672751	76.793147	76.911776	77.028667	77.143850	77.257352	77.369203	77.479432	77.588068	77.695138	77.800673	77.904702	78.007252	78.108352	78.208033	78.306322	78.403248	78.498841	78.593128	78.686140	78.777917	78.868500	78.957909	79.046160	79.133273	79.219267	79.304159	79.387969	79.470715	79.552415	79.633089	79.712754	79.791429	79.869132	79.945883	80.021700	80.096600	80.170604	80.243728	80.315993	80.387415	80.458015	80.527810	80.596819	80.665061	80.732553	80.799315	80.865360	80.930577	80.994935	81.058461	81.121185	81.183132	81.244332	81.304812	81.364600	81.423724	81.482211	81.540090	81.597388	81.654134	81.710355	81.766079	81.821333	81.876146	81.930546	81.984560	82.038216	82.091543	82.144567	82.197317	82.249821	82.302106	82.354201	82.406132	82.457836	82.508874	82.559226	82.608943	82.658071	82.706658	82.754752	82.802403	82.849657	82.896562	82.943168	82.989521	83.035670	83.081663	83.127548	83.173373	83.219186	83.265036	83.310969	83.357035	83.403281	83.449755	83.496506	83.543582	83.591030	83.638898	83.687236	83.736090	83.785368	83.834851	83.884526	83.934385	83.984423	84.034631	84.085002	84.135529	84.186204	84.237019	84.287969	84.339044	84.390238	84.441543	84.492953	84.544459	84.596054	84.647731	84.699482	84.751301	84.803179	84.855109	84.907085	84.959098	85.011141	85.063207	85.115289	85.167386	85.219814	85.272704	85.326010	85.379683	85.433673	85.487933	85.542415	85.597068	85.651846	85.706699	85.761579	85.816438	85.871227	85.925897	85.980400	86.034688	86.088712	86.142423	86.195773	86.248714	86.301197	86.353173	86.404594	86.455412	86.505577	86.555042	86.603758	86.651738	86.699339	86.746630	86.793610	86.840279	86.886639	86.932689	86.978430	87.023862	87.068986	87.113802	87.158310	87.202511	87.246405	87.289992	87.333273	87.376249	87.418919	87.461284	87.503344	87.545100	87.586552	87.627700	87.668545	87.709088	87.749328	87.789266	87.828902	87.868210	87.907145	87.945720	87.983948	88.021846	88.059427	88.096707	88.133699	88.170420	88.206883	88.243104	88.279097	88.314877	88.350459	88.385857	88.421086	88.456161	88.491097	88.525909	88.560610	88.595217	88.629743	88.664204	88.698614	88.732988	88.767340	88.801687	88.836038	88.870162	88.903922	88.937351	88.970481	89.003342	89.035968	89.068389	89.100639	89.132747	89.164747	89.196670	89.228547	89.260412	89.292294	89.324227	89.356243	89.388371	89.420646	89.453098	89.485759	89.518661	89.551836	89.585316	89.619132	89.653317	89.687901	89.722918	89.758322	89.793545	89.828512	89.863283	89.897920	89.932484	89.967036	90.001637	90.036349	90.071233	90.106350	90.141761	90.177528	90.213711	90.250372	90.287572	90.325373	90.363834	90.403018	90.442986	90.483799	90.525519	90.568205	90.611921	90.656726	90.702682	90.749850	90.798292	90.848092	90.899339	90.952030	91.006159	91.061722	91.118712	91.177124	91.236952	91.298191	91.360836	91.424879	91.490317	91.557142	91.625351	91.694936	91.765894	91.838217	91.911900	91.986938	92.063325	92.141055	92.220124	92.300525	92.382252	92.465301	92.549665	92.635339	92.722325	92.813196	92.909730	93.011525	93.118175	93.229275	93.344421	93.463208	93.585232	93.710087	93.837369	93.966674	94.097596	94.229731	94.362674	94.496021	94.629366	94.762306	94.894435	95.025349	95.154643	95.281912	95.406752	95.528758	95.647525	95.762649	95.873724	95.980347	96.082470	96.183579	96.284565	96.385316	96.485721	96.585669	96.685047	96.783744	96.881648	96.978648	97.074632	97.169488	97.263105	97.355371	97.446174	97.535403	97.622947	97.708692	97.792529	97.874344	97.954028	98.031467	98.106550	98.179166	98.249202	98.316548	98.381092	98.442722	98.501920	98.560411	98.618265	98.675428	98.731847	98.787468	98.842238	98.896102	98.949008	99.000902	99.051730	99.101439	99.149974	99.197283	99.243312	99.288008	99.331315	99.373182	99.413555	99.452379	99.489602	99.525169	99.559028	99.591124	99.621404	99.649814	99.676302	99.700812
flow_aorta_proximal (ml/s)	1.199000	1.205038	1.222941	1.252396	1.293088	1.344703	1.406926	1.479443	1.561939	1.654100	1.755611	1.866159	1.985429	2.113106	2.248875	2.392424	2.543436	2.701598	2.866596	3.038114	3.215839	3.399456	3.588650	3.783108	3.982515	4.186556	4.394917	4.607283	4.823341	5.042776	5.265273	5.490518	5.718196	5.947994	6.182936	6.434186	6.702960	6.989585	7.294389	7.617698	7.959840	8.321141	8.701930	9.102533	9.523278	9.964492	10.426501	10.909634	11.414217	11.940577	12.489042	13.059939	13.653595	14.270337	14.910493	15.574390	16.262354	16.974713	17.711795	18.473926	19.261433	20.074645	20.913887	21.779488	22.671774	23.591073	24.537711	25.527227	26.772787	28.329417	30.179569	32.305694	34.690245	37.315675	40.164435	43.218978	46.461756	49.875222	53.441827	57.144024	60.964264	64.885002	68.888688	72.957775	77.074715	81.221960	85.381963	89.537176	93.670051	97.763041	101.798597	105.759172	109.627219	113.385188	117.015534	120.500708	123.823161	126.965348	129.909719	132.638727	135.134824	137.505120	139.879170	142.253597	144.624937	146.989729	149.344510	151.685817	154.010187	156.314157	158.594265	160.847048	163.069044	165.256789	167.406821	169.515677	171.579895	173.596011	175.560563	177.470088	179.321124	181.110208	182.833877	184.488668	186.071119	187.577767	189.005149	190.349802	191.608264	192.777072	193.852763	194.831875	195.710945	196.486510	197.175546	197.850664	198.517882	199.176362	199.825268	200.463763	201.091010	201.706172	202.308412	202.896892	203.470776	204.029228	204.571409	205.096483	205.603613	206.091963	206.560694	207.008970	207.435955	207.840810	208.222700	208.580787	208.914234	209.222204	209.503860	209.758366	209.984884	210.182577	210.350608	210.488141	210.594338	210.668362	210.709377	210.716887	210.696237	210.650144	210.579423	210.484888	210.367353	210.227633	210.066541	209.884891	209.683499	209.463178	209.224743	208.969008	208.696786	208.408893	208.106142	207.789349	207.459326	207.116888	206.762850	206.398025	206.023229	205.639274	205.246976	204.847149	204.440607	204.028163	203.610634	203.188831	202.763571	202.335667	201.905933	201.475183	201.044233	200.592337	200.094805	199.553662	198.971003	198.348918	197.689499	196.994840	196.267031	195.508165	194.720334	193.905631	193.066147	192.203974	191.321204	190.419930	189.502243	188.570236	187.626001	186.671629	185.709213	184.740846	183.768618	182.794622	181.820951	180.849696	179.882949	178.922803	177.971349	177.030680	176.102887	175.190064	174.294301	173.417691	172.562326	171.726247	170.891768	170.056638	169.220954	168.384812	167.548309	166.711542	165.874608	165.037603	164.200624	163.363769	162.527132	161.690813	160.854906	160.019509	159.184719	158.350632	157.517345	156.684955	155.853559	155.023253	154.194134	153.366299	152.539844	151.714867	150.891464	150.069731	149.249766	148.431666	147.615526	146.801444	145.989517	145.179841	144.372707	143.573268	142.783174	142.001607	141.227753	140.460796	139.699920	138.944311	138.193152	137.445627	136.700923	135.958222	135.216709	134.475569	133.733986	132.991145	132.246230	131.498426	130.746916	129.990887	129.229521	128.462003	127.687519	126.905251	126.114386	125.314107	124.503598	123.682045	122.848631	122.002541	121.142960	120.269072	119.380062	118.475113	117.560014	116.644143	115.726624	114.806457	113.882645	112.954188	112.020087	111.079343	110.130958	109.173932	108.207267	107.229965	106.241025	105.239450	104.224240	103.194396	102.148920	101.086813	100.007076	98.908710	97.790716	96.652096	95.491850	94.308979	93.102486	91.871370	90.614634	89.331278	88.020303	86.680710	85.311502	83.911678	82.480240	80.989533	79.307688	77.430381	75.373427	73.152643	70.783844	68.282847	65.665468	62.947523	60.144827	57.273198	54.348451	51.386402	48.402868	45.413663	42.434606	39.481511	36.570195	33.716474	30.936163	28.245080	25.659039	23.193858	20.865352	18.689338	16.681631	14.858047	13.234403	11.826515	10.650199	9.721271	9.055546	8.668842	8.571115	8.575188	8.584931	8.600120	8.620534	8.645948	8.676139	8.710885	8.749963	8.793149	8.840221	8.890955	8.945128	9.002518	9.062900	9.126054	9.191754	9.259778	9.329904	9.401907	9.475566	9.550656	9.626956	9.704241	9.782289	9.860877	9.939782	10.018780	10.097649	10.176166	10.254107	10.331250	10.407371	10.482248	10.557418	10.635718	10.717057	10.801298	10.888300	10.977925	11.070034	11.164487	11.261146	11.359871	11.460523	11.562963	11.667053	11.772652	11.879622	11.987824	12.097118	12.207366	12.318428	12.430166	12.542440	12.655110	12.768039	12.881087	12.994114	13.106983	13.219552	13.331685	13.443240	13.554080	13.664065	13.773057	13.880915	13.988594	14.102009	14.221549	14.346600	14.476545	14.610771	14.748662	14.889602	15.032978	15.178175	15.324576	15.471567	15.618533	15.764858	15.909929	16.053130	16.193845	16.331460	16.465360	16.594930	16.719554	16.838618	16.951506	17.057604	17.156297	17.246969	17.329005	17.401791	17.464712	17.517151	17.558495	17.588129	17.605436	17.609376	17.581330	17.513469	17.408364	17.268582	17.096692	16.895263	16.666864	16.414062	16.139428	15.845528	15.534932	15.210209	14.873928	14.528656	14.176962	13.821415	13.464585	13.109038	12.757344	12.412072	12.075791	11.751068	11.440472	11.146572	10.871938	10.619136	10.390737	10.189308	10.017418	9.877636	9.772531	9.704670	9.676624	9.677153	9.681497	9.688878	9.699091	9.711932	9.727195	9.744678	9.764173	9.785478	9.808388	9.832697	9.858202	9.884697	9.911979	9.939842	9.968082	9.996494	10.024874	10.053017	10.080718	10.107773	10.133978	10.159127	10.183016	10.205440	10.226195	10.245076	10.261879	10.276399	10.288431	10.297771	10.304214	10.307556	10.306468	10.293986	10.269549	10.233882	10.187708	10.131754	10.066743	9.993401	9.912453	9.824622	9.730634	9.631214	9.527087	9.418976	9.307607	9.193705	9.077995	8.961201	8.844048	8.727260	8.611563	8.497682	8.386341	8.278264	8.174177	8.074805	7.980872	7.893102	7.812222	7.738955	7.674026	7.618160	7.572083	7.536420	7.505948	7.477282	7.450315	7.424939	7.401043	7.378521	7.357264	7.337164	7.318111	7.299998	7.282716	7.266157	7.250212	7.234773	7.219732	7.204980	7.190409	7.175910	7.161375	7.146695	7.131763	7.116470	7.100706	7.084365	7.067337	7.049514	7.030788	7.011050	6.990193	6.968106	6.944683	6.919814	6.893392	6.864256	6.830407	6.792130	6.749780	6.703709	6.654272	6.601821	6.546710	6.489292	6.429921	6.368949	6.306731	6.243620	6.179968	6.116130	6.052459	5.989308	5.927030	5.865979	5.806508	5.748971	5.693721	5.641111	5.591494	5.545225	5.502656	5.464141	5.430033	5.400685	5.376451	5.357684	5.344738	5.337966	5.337522	5.342130	5.351253	5.364595	5.381859	5.402748	5.426964	5.454212	5.484193	5.516612	5.551171	5.587574	5.625524	5.664723	5.704875	5.745683	5.786850	5.828080	5.869075	5.909538	5.949173	5.987683	6.024770	6.060139	6.093491	6.124531	6.152961	6.178485	6.200805	6.219625	6.234648	6.245577	6.252115	6.253947	6.249407	6.237807	6.219511	6.194883	6.164287	6.128086	6.086644	6.040325	5.989494	5.934513	5.875747	5.813559	5.748313	5.680374	5.610105	5.537870	5.464032	5.388956	5.313005	5.236543	5.159935	5.083543	5.007732	4.932866	4.859308	4.787423	4.717573	4.650123	4.585437	4.523879	4.465812	4.411601	4.361609	4.316199	4.274102	4.231368	4.187920	4.143889	4.099406	4.054604	4.009613	3.964566	3.919593	3.874827	3.830399	3.786440	3.743081	3.700455	3.658693	3.617927	3.578287	3.539906	3.502914	3.467444	3.433627	3.401595	3.371478	3.343409	3.317520	3.293940	3.272803	3.254239	3.238381	3.225359	3.215305	3.208351	3.204628	3.204001	3.204011	3.204031	3.204063	3.204105	3.204158	3.204222	3.204296	3.204382	3.204478	3.204586	3.204704	3.204832	3.204972	3.205122	3.205283	3.205455	3.205638	3.205831	3.206035	3.206250	3.206476	3.206712	3.206959	3.207217	3.207485	3.207765	3.208055	3.208355	3.208667	3.208989	3.209321	3.209665	3.210027	3.213789	3.223544	3.239034	3.260005	3.286202	3.317367	3.353247	3.393584	3.438125	3.486613	3.538792	3.594407	3.653203	3.714924	3.779314	3.846118	3.915080	3.985945	4.058456	4.132359	4.207399	4.283318	4.359862	4.436776	4.513803	4.590688	4.667176	4.743010	4.817936	4.891698	4.964040	5.034707	5.103443	5.172174	5.246641	5.326704	5.411854	5.501584	5.595383	5.692745	5.793161	5.896122	6.001120	6.107647	6.215194	6.323252	6.431314	6.538870	6.645413	6.750434	6.853425	6.953877	7.051282	7.145131	7.234917	7.320129	7.400262	7.474804	7.543250	7.605089	7.659813	7.706915	7.745886	7.776217	7.797399	7.808925	7.809513	7.790843	7.751836	7.693820	7.618123	7.526076	7.419008	7.298246	7.165120	7.020959	6.867093	6.704849	6.535558	6.360548	6.181147	5.998686	5.814493	5.629897	5.446226	5.264811	5.086980	4.914062	4.747385	4.588280	4.438075	4.298098	4.169680	4.054148	3.952832	3.867062	3.798165	3.747471	3.716309	3.706003	3.710097	3.721760	3.740673	3.766519	3.798980	3.837737	3.882471	3.932866	3.988602	4.049362	4.114827	4.184679	4.258601	4.336273	4.417378	4.501598	4.588613	4.678108	4.769762	4.863258	4.958278	5.054503	5.151616	5.249298	5.347231	5.445097	5.542578	5.639355	5.735111	5.829527	5.922285	6.013067	6.101555	6.190103	6.286408	6.390363	6.501285	6.618491	6.741297	6.869021	7.000977	7.136484	7.274858	7.415415	7.557473	7.700347	7.843355	7.985813	8.127038	8.266346	8.403054	8.536479	8.665937	8.790745	8.910220	9.023679	9.130437	9.229811	9.321120	9.403677	9.476802	9.539809	9.592017	9.632741	9.661298	9.677005	9.678942	9.663813	9.631021	9.580918	9.513857	9.430191	9.330271	9.214450	9.083080	8.936514	8.775103	8.599200	8.409158	8.205329	7.988065	7.757718	7.514641	7.259186	6.991706	6.712552	6.422077	6.120634	5.808574	5.486250	5.154014	4.812219	4.461217	4.101360	3.733001	3.356492	2.972185	2.580432	2.181587	1.776000

Subject FP#2 stress
time (s)	0.000000	0.001000	0.002000	0.003000	0.004000	0.005000	0.006000	0.007000	0.008000	0.009000	0.010000	0.011000	0.012000	0.013000	0.014000	0.015000	0.016000	0.017000	0.018000	0.019000	0.020000	0.021000	0.022000	0.023000	0.024000	0.025000	0.026000	0.027000	0.028000	0.029000	0.030000	0.031000	0.032000	0.033000	0.034000	0.035000	0.036000	0.037000	0.038000	0.039000	0.040000	0.041000	0.042000	0.043000	0.044000	0.045000	0.046000	0.047000	0.048000	0.049000	0.050000	0.051000	0.052000	0.053000	0.054000	0.055000	0.056000	0.057000	0.058000	0.059000	0.060000	0.061000	0.062000	0.063000	0.064000	0.065000	0.066000	0.067000	0.068000	0.069000	0.070000	0.071000	0.072000	0.073000	0.074000	0.075000	0.076000	0.077000	0.078000	0.079000	0.080000	0.081000	0.082000	0.083000	0.084000	0.085000	0.086000	0.087000	0.088000	0.089000	0.090000	0.091000	0.092000	0.093000	0.094000	0.095000	0.096000	0.097000	0.098000	0.099000	0.100000	0.101000	0.102000	0.103000	0.104000	0.105000	0.106000	0.107000	0.108000	0.109000	0.110000	0.111000	0.112000	0.113000	0.114000	0.115000	0.116000	0.117000	0.118000	0.119000	0.120000	0.121000	0.122000	0.123000	0.124000	0.125000	0.126000	0.127000	0.128000	0.129000	0.130000	0.131000	0.132000	0.133000	0.134000	0.135000	0.136000	0.137000	0.138000	0.139000	0.140000	0.141000	0.142000	0.143000	0.144000	0.145000	0.146000	0.147000	0.148000	0.149000	0.150000	0.151000	0.152000	0.153000	0.154000	0.155000	0.156000	0.157000	0.158000	0.159000	0.160000	0.161000	0.162000	0.163000	0.164000	0.165000	0.166000	0.167000	0.168000	0.169000	0.170000	0.171000	0.172000	0.173000	0.174000	0.175000	0.176000	0.177000	0.178000	0.179000	0.180000	0.181000	0.182000	0.183000	0.184000	0.185000	0.186000	0.187000	0.188000	0.189000	0.190000	0.191000	0.192000	0.193000	0.194000	0.195000	0.196000	0.197000	0.198000	0.199000	0.200000	0.201000	0.202000	0.203000	0.204000	0.205000	0.206000	0.207000	0.208000	0.209000	0.210000	0.211000	0.212000	0.213000	0.214000	0.215000	0.216000	0.217000	0.218000	0.219000	0.220000	0.221000	0.222000	0.223000	0.224000	0.225000	0.226000	0.227000	0.228000	0.229000	0.230000	0.231000	0.232000	0.233000	0.234000	0.235000	0.236000	0.237000	0.238000	0.239000	0.240000	0.241000	0.242000	0.243000	0.244000	0.245000	0.246000	0.247000	0.248000	0.249000	0.250000	0.251000	0.252000	0.253000	0.254000	0.255000	0.256000	0.257000	0.258000	0.259000	0.260000	0.261000	0.262000	0.263000	0.264000	0.265000	0.266000	0.267000	0.268000	0.269000	0.270000	0.271000	0.272000	0.273000	0.274000	0.275000	0.276000	0.277000	0.278000	0.279000	0.280000	0.281000	0.282000	0.283000	0.284000	0.285000	0.286000	0.287000	0.288000	0.289000	0.290000	0.291000	0.292000	0.293000	0.294000	0.295000	0.296000	0.297000	0.298000	0.299000	0.300000	0.301000	0.302000	0.303000	0.304000	0.305000	0.306000	0.307000	0.308000	0.309000	0.310000	0.311000	0.312000	0.313000	0.314000	0.315000	0.316000	0.317000	0.318000	0.319000	0.320000	0.321000	0.322000	0.323000	0.324000	0.325000	0.326000	0.327000	0.328000	0.329000	0.330000	0.331000	0.332000	0.333000	0.334000	0.335000	0.336000	0.337000	0.338000	0.339000	0.340000	0.341000	0.342000	0.343000	0.344000	0.345000	0.346000	0.347000	0.348000	0.349000	0.350000	0.351000	0.352000	0.353000	0.354000	0.355000	0.356000	0.357000	0.358000	0.359000	0.360000	0.361000	0.362000	0.363000	0.364000	0.365000	0.366000	0.367000	0.368000	0.369000	0.370000	0.371000	0.372000	0.373000	0.374000	0.375000	0.376000	0.377000	0.378000	0.379000	0.380000	0.381000	0.382000	0.383000	0.384000	0.385000	0.386000	0.387000	0.388000	0.389000	0.390000	0.391000	0.392000	0.393000	0.394000	0.395000	0.396000	0.397000	0.398000	0.399000	0.400000	0.401000	0.402000	0.403000	0.404000	0.405000	0.406000	0.407000	0.408000	0.409000	0.410000	0.411000	0.412000	0.413000	0.414000	0.415000	0.416000	0.417000	0.418000	0.419000	0.420000	0.421000	0.422000	0.423000	0.424000	0.425000	0.426000	0.427000	0.428000	0.429000	0.430000	0.431000	0.432000	0.433000	0.434000	0.435000	0.436000	0.437000	0.438000	0.439000	0.440000	0.441000	0.442000	0.443000	0.444000	0.445000	0.446000	0.447000	0.448000	0.449000	0.450000	0.451000	0.452000	0.453000	0.454000	0.455000	0.456000	0.457000	0.458000	0.459000	0.460000	0.461000	0.462000	0.463000	0.464000	0.465000	0.466000	0.467000	0.468000	0.469000	0.470000	0.471000	0.472000	0.473000	0.474000	0.475000	0.476000	0.477000	0.478000	0.479000	0.480000	0.481000	0.482000	0.483000	0.484000	0.485000	0.486000	0.487000	0.488000	0.489000	0.490000	0.491000	0.492000	0.493000	0.494000	0.495000	0.496000	0.497000	0.498000	0.499000	0.500000	0.501000	0.502000	0.503000	0.504000	0.505000	0.506000	0.507000	0.508000	0.509000	0.510000	0.511000	0.512000	0.513000	0.514000	0.515000	0.516000	0.517000
pressure_ventricle (mmHg)	0.140000	0.290000	0.340000	0.440000	0.610000	0.650000	0.770000	0.920000	0.980000	1.110000	1.280000	1.380000	1.540000	1.670000	1.770000	1.960000	2.060000	2.160000	2.390000	2.530000	2.710000	2.990000	3.180000	3.420000	3.780000	4.000000	4.350000	4.800000	5.180000	5.650000	6.190000	6.680000	7.290000	7.940000	8.570000	9.350000	10.140000	11.010000	12.080000	13.150000	14.360000	15.770000	17.140000	18.620000	20.270000	21.850000	23.550000	25.370000	27.180000	29.140000	31.230000	33.330000	35.610000	37.940000	40.260000	42.620000	44.870000	47.040000	49.220000	51.190000	53.040000	54.890000	56.540000	58.140000	59.780000	61.250000	62.750000	64.340000	65.890000	67.600000	69.470000	71.390000	73.530000	75.850000	78.180000	80.650000	83.070000	85.420000	87.780000	89.910000	91.890000	93.850000	95.510000	97.050000	98.500000	99.720000	100.820000	101.910000	102.780000	103.640000	104.490000	105.140000	105.830000	106.480000	107.050000	107.670000	108.230000	108.760000	109.350000	109.870000	110.330000	110.930000	111.390000	111.810000	112.250000	112.540000	112.760000	112.960000	112.940000	112.870000	112.720000	112.340000	111.950000	111.510000	110.920000	110.350000	109.810000	109.220000	108.760000	108.290000	107.860000	107.580000	107.280000	107.020000	106.900000	106.720000	106.610000	106.590000	106.510000	106.440000	106.460000	106.320000	106.180000	106.040000	105.760000	105.450000	105.090000	104.600000	104.110000	103.510000	102.850000	102.240000	101.530000	100.800000	100.110000	99.350000	98.600000	97.990000	97.280000	96.640000	96.110000	95.500000	94.930000	94.460000	93.880000	93.410000	93.010000	92.520000	92.080000	91.660000	91.140000	90.690000	90.190000	89.650000	89.140000	88.540000	87.920000	87.380000	86.670000	85.970000	85.300000	84.490000	83.740000	83.040000	82.290000	81.640000	81.140000	80.610000	80.220000	79.950000	79.680000	79.560000	79.440000	79.310000	79.330000	79.320000	79.280000	79.340000	79.290000	79.230000	79.210000	79.010000	78.810000	78.670000	78.360000	78.090000	77.850000	77.490000	77.200000	76.950000	76.610000	76.400000	76.360000	76.390000	76.650000	77.060000	77.550000	78.260000	78.930000	79.600000	80.270000	80.760000	81.170000	81.540000	81.720000	81.880000	82.040000	82.050000	82.020000	82.030000	81.860000	81.700000	81.510000	81.190000	80.910000	80.600000	80.250000	79.970000	79.670000	79.340000	79.150000	78.880000	78.610000	78.460000	78.230000	78.020000	77.910000	77.710000	77.590000	77.550000	77.430000	77.370000	77.380000	77.290000	77.320000	77.400000	77.400000	77.520000	77.620000	77.600000	77.590000	77.340000	77.000000	76.710000	76.330000	76.070000	76.040000	75.960000	75.990000	76.100000	76.040000	75.990000	76.010000	75.910000	75.890000	75.900000	75.850000	75.850000	75.780000	75.610000	75.450000	75.210000	74.930000	74.740000	74.540000	74.350000	74.290000	74.130000	74.000000	73.930000	73.700000	73.460000	73.220000	72.790000	72.340000	71.870000	71.210000	70.550000	69.860000	69.000000	68.120000	67.140000	66.000000	64.870000	63.580000	62.280000	60.940000	59.460000	57.930000	56.440000	54.780000	53.160000	51.580000	49.820000	48.090000	46.370000	44.520000	42.710000	40.880000	38.990000	37.130000	35.240000	33.240000	31.340000	29.350000	27.270000	25.330000	23.290000	21.290000	19.390000	17.430000	15.520000	13.750000	11.950000	10.260000	8.740000	7.140000	5.610000	4.150000	2.600000	1.130000	-0.250000	-1.680000	-3.000000	-4.260000	-5.440000	-6.480000	-7.530000	-8.460000	-9.240000	-10.050000	-10.810000	-11.420000	-12.070000	-12.670000	-13.140000	-13.670000	-14.150000	-14.460000	-14.880000	-15.210000	-15.460000	-15.780000	-15.960000	-16.110000	-16.280000	-16.320000	-16.360000	-16.380000	-16.320000	-16.260000	-16.160000	-15.940000	-15.790000	-15.560000	-15.230000	-14.980000	-14.660000	-14.260000	-13.960000	-13.600000	-13.180000	-12.850000	-12.470000	-12.060000	-11.710000	-11.260000	-10.860000	-10.510000	-10.090000	-9.740000	-9.410000	-9.000000	-8.710000	-8.370000	-7.960000	-7.640000	-7.300000	-6.830000	-6.490000	-6.080000	-5.620000	-5.220000	-4.800000	-4.330000	-3.960000	-3.520000	-3.120000	-2.810000	-2.450000	-2.180000	-1.930000	-1.620000	-1.410000	-1.210000	-0.950000	-0.800000	-0.620000	-0.400000	-0.280000	-0.100000	0.130000	0.240000	0.390000	0.630000	0.720000	0.890000	1.040000	1.130000	1.290000	1.390000	1.460000	1.610000	1.660000	1.700000	1.790000	1.780000	1.790000	1.870000	1.860000	1.860000	1.920000	1.840000	1.810000	1.850000	1.730000	1.670000	1.680000	1.570000	1.510000	1.440000	1.320000	1.290000	1.240000	1.140000	1.150000	1.070000	0.980000	0.990000	0.890000	0.810000	0.800000	0.680000	0.590000	0.600000	0.460000	0.420000	0.440000	0.340000	0.320000	0.340000	0.290000	0.310000	0.330000	0.280000	0.340000	0.320000	0.270000	0.330000	0.280000	0.250000	0.310000	0.240000	0.210000	0.280000	0.220000	0.200000	0.240000	0.180000	0.170000	0.190000	0.110000	0.120000	0.090000	0.010000	0.000000	-0.030000	-0.080000	-0.040000	-0.060000	-0.080000	0.020000	0.020000	0.010000	0.120000	0.090000	0.130000	0.250000	0.250000	0.280000	0.330000	0.290000	0.310000	0.330000	0.250000	0.250000	0.220000	0.140000	0.140000	0.080000	0.030000	0.080000	0.060000	0.010000	0.070000	0.020000	0.010000	0.100000
volume_ventricle (ml)	66.977724	67.136842	67.294856	67.451577	67.606816	67.760383	67.912091	68.062113	68.213303	68.365902	68.519408	68.673315	68.827122	68.980323	69.132415	69.282895	69.431259	69.577003	69.719624	69.858618	69.993481	70.123710	70.248801	70.368250	70.481554	70.588644	70.697064	70.808744	70.922396	71.036734	71.150471	71.262318	71.370989	71.475197	71.573655	71.665075	71.748170	71.821654	71.884238	71.934637	71.971561	71.993726	72.000000	71.999907	71.999381	71.998040	71.995502	71.991386	71.985311	71.976894	71.965754	71.951510	71.933780	71.912181	71.886334	71.855856	71.820365	71.779479	71.732818	71.680000	69.920000	69.918826	69.915345	69.909615	69.901696	69.891646	69.879524	69.865390	69.849302	69.831320	69.811503	69.789909	69.766598	69.741629	69.715060	69.686951	69.657361	69.626349	69.593468	69.539706	69.457115	69.348079	69.214983	69.060211	68.886150	68.695182	68.489695	68.272071	68.044697	67.809957	67.570235	67.327918	67.085389	66.845033	66.609236	66.380382	66.159017	65.927318	65.681806	65.424495	65.157394	64.882514	64.601868	64.317465	64.031317	63.745434	63.461829	63.182512	62.909493	62.644785	62.390398	62.148343	61.920631	61.709273	61.515316	61.332484	61.158465	60.992281	60.832954	60.679507	60.530960	60.386337	60.244658	60.104946	59.966224	59.827512	59.687833	59.546208	59.401660	59.253211	59.099883	58.940697	58.775588	58.607481	58.436867	58.263949	58.088929	57.912009	57.733392	57.553280	57.371876	57.189380	57.005997	56.821928	56.637375	56.452541	56.267628	56.082839	55.898375	55.714439	55.530051	55.343187	55.154186	54.963455	54.771398	54.578420	54.384927	54.191323	53.998013	53.805403	53.613896	53.423899	53.235817	53.050054	52.867015	52.687106	52.510731	52.338296	52.170505	52.007581	51.848880	51.693752	51.541545	51.391610	51.243294	51.095947	50.948919	50.801558	50.653215	50.503237	50.350975	50.195778	50.036994	49.873973	49.706065	49.532573	49.352821	49.167270	48.976582	48.781415	48.582431	48.380288	48.175647	47.969167	47.761510	47.553334	47.345299	47.138066	46.932295	46.728645	46.527776	46.330349	46.137023	45.948458	45.763607	45.579791	45.397022	45.215367	45.034893	44.855665	44.677750	44.501215	44.326126	44.152550	43.980552	43.810200	43.641559	43.474697	43.309679	43.146572	42.985443	42.826202	42.667036	42.507688	42.348518	42.189884	42.032145	41.875659	41.720784	41.567881	41.417307	41.269421	41.124581	40.983147	40.845477	40.711930	40.582864	40.458638	40.339611	40.224992	40.112789	40.002923	39.895364	39.790081	39.687043	39.586219	39.487578	39.391090	39.296722	39.204443	39.114224	39.026033	38.939839	38.855610	38.773316	38.692926	38.614409	38.537724	38.462683	38.389198	38.317236	38.246765	38.177753	38.110166	38.043972	37.979139	37.915633	37.853423	37.792476	37.732760	37.674241	37.616887	37.560665	37.505544	37.451490	37.398469	37.346447	37.295399	37.245298	37.196120	37.147839	37.100429	37.053865	37.008121	36.963171	36.918991	36.875554	36.832835	36.790808	36.749448	36.708730	36.668627	36.628992	36.587707	36.544408	36.499612	36.453836	36.407600	36.361421	36.315816	36.271304	36.228403	36.187630	36.149504	36.114543	36.083264	36.056185	36.033824	36.016700	36.005330	36.000232	36.000332	36.001834	36.004514	36.008338	36.013275	36.019291	36.026354	36.034431	36.043491	36.053500	36.064427	36.076237	36.088900	36.102382	36.116651	36.131675	36.147420	36.164198	36.190491	36.229319	36.279815	36.341111	36.412341	36.492637	36.581131	36.676957	36.779248	36.887135	36.999751	37.116230	37.235703	37.357304	37.480166	37.603421	37.726201	37.850953	37.985768	38.130428	38.284232	38.446477	38.616462	38.793486	38.976848	39.165845	39.359777	39.557942	39.759638	39.964163	40.170817	40.378898	40.587705	40.796535	41.004890	41.217940	41.437747	41.663684	41.895126	42.131445	42.372015	42.616211	42.863405	43.112971	43.364283	43.616714	43.869639	44.122430	44.374462	44.625108	44.873742	45.119737	45.362467	45.602414	45.842648	46.083266	46.324120	46.565064	46.805950	47.046632	47.286962	47.526794	47.765980	48.004374	48.241828	48.478196	48.713331	48.947085	49.179311	49.409863	49.638653	49.868106	50.099149	50.331227	50.563783	50.796264	51.028112	51.258773	51.487691	51.714311	51.938077	52.158434	52.374827	52.586699	52.793496	52.994662	53.189641	53.377879	53.559463	53.736361	53.909022	54.077744	54.242824	54.404560	54.563247	54.719185	54.872669	55.023997	55.173467	55.321375	55.468020	55.613697	55.758704	55.903340	56.047900	56.192681	56.337980	56.483777	56.629769	56.775707	56.921347	57.066440	57.210740	57.354000	57.495974	57.636415	57.775075	57.911709	58.046068	58.177908	58.306979	58.433037	58.555834	58.675123	58.790624	58.902250	59.010380	59.115423	59.217791	59.317892	59.416136	59.512933	59.608692	59.703822	59.798735	59.893839	59.989543	60.086259	60.184394	60.284359	60.386564	60.491397	60.597048	60.702300	60.807364	60.912449	61.017769	61.123532	61.229951	61.337236	61.445599	61.555250	61.666400	61.779260	61.894041	62.010954	62.130211	62.252021	62.376597	62.504148	62.635255	62.771532	62.912724	63.058345	63.207909	63.360927	63.516915	63.675386	63.835852	63.997828	64.160827	64.324362	64.487947	64.651095	64.813320	64.974134	65.133053	65.289595	65.445499	65.602249	65.759668	65.917579	66.075805	66.234167	66.392490	66.550595	66.708306	66.865445	67.021835
flow_aorta_proximal (ml/s)	3.896895	3.888929	3.882204	3.876746	3.872581	3.869737	3.868240	3.872101	3.914501	3.998222	4.117497	4.266559	4.439643	4.630982	4.834810	5.045359	5.256865	5.463559	5.659676	5.839450	5.997113	6.126900	6.223044	6.279779	6.290777	6.242115	6.135394	5.978062	5.777567	5.541359	5.276885	4.991595	4.692937	4.388359	4.085310	3.791239	3.513593	3.259823	3.037375	2.853700	2.716244	2.632458	2.609401	2.631752	2.687809	2.776856	2.898180	3.051063	3.234792	3.448650	3.691923	3.963895	4.263851	4.591075	4.944852	5.324467	5.729205	6.158350	6.611186	7.087000	17.080000	20.513498	24.248429	28.273141	32.575982	37.145299	41.969439	47.036751	52.335581	57.854278	63.581188	69.504660	75.613042	81.894679	88.337921	94.931115	101.662608	108.520748	115.621566	123.751103	132.917447	142.965583	153.740492	165.087159	176.850566	188.875697	201.007533	213.091059	224.971257	236.493111	247.501602	257.841716	267.358433	275.896739	283.301615	289.418044	294.091010	297.923510	301.683557	305.352574	308.911517	312.341346	315.623017	318.737489	321.665720	324.388667	326.887289	329.142543	331.135388	332.846781	334.257680	335.349043	336.101829	336.496994	336.514833	336.148345	335.423413	334.369345	333.015451	331.391042	329.525425	327.447912	325.187812	322.774434	320.237088	317.605084	314.907731	312.174340	309.434219	306.716678	304.051027	301.466576	298.848635	296.029134	293.027522	289.864197	286.559557	283.133998	279.607918	276.001714	272.335784	268.630525	264.906334	261.183609	257.482747	253.824145	250.228201	246.715312	243.305875	240.020288	236.868915	233.781496	230.737317	227.732609	224.763602	221.826526	218.917612	216.033090	213.169191	210.322145	207.488182	204.663532	201.844428	199.027097	196.207772	193.382683	190.548059	187.700131	184.833984	181.949254	179.050580	176.142627	173.230061	170.317549	167.409756	164.511348	161.626992	158.761353	155.919098	153.104892	150.323402	147.579293	144.877231	142.221883	139.617914	137.070340	134.583945	132.153900	129.773672	127.436731	125.136545	122.866582	120.620312	118.391202	116.172723	113.958341	111.741527	109.515749	107.274474	105.011173	102.719313	100.392364	98.023794	95.607071	93.141765	90.637364	88.098230	85.528629	82.932831	80.315102	77.679709	75.030920	72.373002	69.710223	67.046849	64.387149	61.735390	59.095839	56.472763	53.870431	51.293108	48.741038	46.171574	43.577638	40.966189	38.344189	35.718596	33.096370	30.484471	27.889858	25.319492	22.780331	20.279336	17.823465	15.419680	13.074939	10.796202	8.590429	6.464580	4.351927	2.131972	-0.169902	-2.524877	-4.904136	-7.278861	-9.620234	-11.899438	-14.087654	-16.156065	-18.075854	-19.818203	-21.354293	-22.655309	-23.692431	-24.436841	-24.859724	-24.932203	-24.643140	-24.024042	-23.112127	-21.944617	-20.558732	-18.991691	-17.280714	-15.463022	-13.575835	-11.656372	-9.741855	-7.869502	-6.076535	-4.400173	-2.877635	-1.546144	-0.442917	0.394823	1.015627	1.581696	2.102976	2.584361	3.030742	3.447010	3.838058	4.208778	4.564062	4.908801	5.247888	5.586214	5.928671	6.280152	6.645547	7.029750	7.437652	7.874821	8.355138	8.876381	9.430495	10.009427	10.605122	11.209526	11.814584	12.412243	12.994447	13.553143	14.080277	14.567793	15.007639	15.391759	15.712099	15.960605	16.129223	16.234675	16.333571	16.428393	16.518937	16.604997	16.686370	16.762852	16.834238	16.900324	16.960906	17.015780	17.064741	17.107585	17.144109	17.174107	17.197376	17.213712	17.222909	17.224937	17.223443	17.220005	17.214679	17.207520	17.198586	17.187932	17.175615	17.161690	17.146214	17.129242	17.110832	17.091039	17.069919	17.047529	17.023925	16.999162	16.973297	16.941954	16.893834	16.829230	16.749083	16.654335	16.545926	16.424799	16.291893	16.148151	15.994514	15.831924	15.661320	15.483646	15.299841	15.110848	14.917607	14.721060	14.521183	14.287943	14.010522	13.694079	13.343775	12.964769	12.562220	12.141287	11.707132	11.264912	10.819788	10.376919	9.941465	9.518586	9.113440	8.731188	8.376990	8.056004	7.773390	7.521250	7.265682	7.006815	6.747122	6.489080	6.235161	5.987841	5.749595	5.522896	5.310220	5.114040	4.936832	4.781069	4.649227	4.543780	4.467202	4.421968	4.410225	4.419954	4.443437	4.479825	4.528272	4.587931	4.657955	4.737496	4.825708	4.921744	5.024756	5.133898	5.248322	5.367181	5.489628	5.614816	5.741899	5.870028	6.009967	6.198177	6.431329	6.702596	7.005150	7.332166	7.676817	8.032276	8.391715	8.748309	9.095231	9.425655	9.732752	10.009697	10.249663	10.445823	10.591350	10.679418	10.703138	10.655635	10.541764	10.370242	10.149790	9.889125	9.596967	9.282035	8.953047	8.618722	8.287781	7.968940	7.670920	7.402440	7.172217	6.988972	6.861423	6.798289	6.797242	6.820545	6.861956	6.918937	6.988953	7.069464	7.157936	7.251831	7.348611	7.445740	7.540680	7.630896	7.713849	7.787003	7.847821	7.893766	7.922301	7.930951	7.925111	7.909951	7.886036	7.853932	7.814205	7.767423	7.714151	7.654955	7.590402	7.521058	7.447490	7.370264	7.289945	7.207101	7.122297	7.036101	6.949078	6.861794	6.769046	6.649255	6.503888	6.337054	6.152863	5.955424	5.748847	5.537240	5.324714	5.115377	4.913340	4.722711	4.547601	4.392117	4.260370	4.156470	4.084525	4.048534	4.029561	4.011508	3.994401	3.978264	3.963122	3.949001	3.935924	3.923918	3.913007	3.903216	3.894569

Subject FP#3 rest
time (s)	0.000000	0.001000	0.002000	0.003000	0.004000	0.005000	0.006000	0.007000	0.008000	0.009000	0.010000	0.011000	0.012000	0.013000	0.014000	0.015000	0.016000	0.017000	0.018000	0.019000	0.020000	0.021000	0.022000	0.023000	0.024000	0.025000	0.026000	0.027000	0.028000	0.029000	0.030000	0.031000	0.032000	0.033000	0.034000	0.035000	0.036000	0.037000	0.038000	0.039000	0.040000	0.041000	0.042000	0.043000	0.044000	0.045000	0.046000	0.047000	0.048000	0.049000	0.050000	0.051000	0.052000	0.053000	0.054000	0.055000	0.056000	0.057000	0.058000	0.059000	0.060000	0.061000	0.062000	0.063000	0.064000	0.065000	0.066000	0.067000	0.068000	0.069000	0.070000	0.071000	0.072000	0.073000	0.074000	0.075000	0.076000	0.077000	0.078000	0.079000	0.080000	0.081000	0.082000	0.083000	0.084000	0.085000	0.086000	0.087000	0.088000	0.089000	0.090000	0.091000	0.092000	0.093000	0.094000	0.095000	0.096000	0.097000	0.098000	0.099000	0.100000	0.101000	0.102000	0.103000	0.104000	0.105000	0.106000	0.107000	0.108000	0.109000	0.110000	0.111000	0.112000	0.113000	0.114000	0.115000	0.116000	0.117000	0.118000	0.119000	0.120000	0.121000	0.122000	0.123000	0.124000	0.125000	0.126000	0.127000	0.128000	0.129000	0.130000	0.131000	0.132000	0.133000	0.134000	0.135000	0.136000	0.137000	0.138000	0.139000	0.140000	0.141000	0.142000	0.143000	0.144000	0.145000	0.146000	0.147000	0.148000	0.149000	0.150000	0.151000	0.152000	0.153000	0.154000	0.155000	0.156000	0.157000	0.158000	0.159000	0.160000	0.161000	0.162000	0.163000	0.164000	0.165000	0.166000	0.167000	0.168000	0.169000	0.170000	0.171000	0.172000	0.173000	0.174000	0.175000	0.176000	0.177000	0.178000	0.179000	0.180000	0.181000	0.182000	0.183000	0.184000	0.185000	0.186000	0.187000	0.188000	0.189000	0.190000	0.191000	0.192000	0.193000	0.194000	0.195000	0.196000	0.197000	0.198000	0.199000	0.200000	0.201000	0.202000	0.203000	0.204000	0.205000	0.206000	0.207000	0.208000	0.209000	0.210000	0.211000	0.212000	0.213000	0.214000	0.215000	0.216000	0.217000	0.218000	0.219000	0.220000	0.221000	0.222000	0.223000	0.224000	0.225000	0.226000	0.227000	0.228000	0.229000	0.230000	0.231000	0.232000	0.233000	0.234000	0.235000	0.236000	0.237000	0.238000	0.239000	0.240000	0.241000	0.242000	0.243000	0.244000	0.245000	0.246000	0.247000	0.248000	0.249000	0.250000	0.251000	0.252000	0.253000	0.254000	0.255000	0.256000	0.257000	0.258000	0.259000	0.260000	0.261000	0.262000	0.263000	0.264000	0.265000	0.266000	0.267000	0.268000	0.269000	0.270000	0.271000	0.272000	0.273000	0.274000	0.275000	0.276000	0.277000	0.278000	0.279000	0.280000	0.281000	0.282000	0.283000	0.284000	0.285000	0.286000	0.287000	0.288000	0.289000	0.290000	0.291000	0.292000	0.293000	0.294000	0.295000	0.296000	0.297000	0.298000	0.299000	0.300000	0.301000	0.302000	0.303000	0.304000	0.305000	0.306000	0.307000	0.308000	0.309000	0.310000	0.311000	0.312000	0.313000	0.314000	0.315000	0.316000	0.317000	0.318000	0.319000	0.320000	0.321000	0.322000	0.323000	0.324000	0.325000	0.326000	0.327000	0.328000	0.329000	0.330000	0.331000	0.332000	0.333000	0.334000	0.335000	0.336000	0.337000	0.338000	0.339000	0.340000	0.341000	0.342000	0.343000	0.344000	0.345000	0.346000	0.347000	0.348000	0.349000	0.350000	0.351000	0.352000	0.353000	0.354000	0.355000	0.356000	0.357000	0.358000	0.359000	0.360000	0.361000	0.362000	0.363000	0.364000	0.365000	0.366000	0.367000	0.368000	0.369000	0.370000	0.371000	0.372000	0.373000	0.374000	0.375000	0.376000	0.377000	0.378000	0.379000	0.380000	0.381000	0.382000	0.383000	0.384000	0.385000	0.386000	0.387000	0.388000	0.389000	0.390000	0.391000	0.392000	0.393000	0.394000	0.395000	0.396000	0.397000	0.398000	0.399000	0.400000	0.401000	0.402000	0.403000	0.404000	0.405000	0.406000	0.407000	0.408000	0.409000	0.410000	0.411000	0.412000	0.413000	0.414000	0.415000	0.416000	0.417000	0.418000	0.419000	0.420000	0.421000	0.422000	0.423000	0.424000	0.425000	0.426000	0.427000	0.428000	0.429000	0.430000	0.431000	0.432000	0.433000	0.434000	0.435000	0.436000	0.437000	0.438000	0.439000	0.440000	0.441000	0.442000	0.443000	0.444000	0.445000	0.446000	0.447000	0.448000	0.449000	0.450000	0.451000	0.452000	0.453000	0.454000	0.455000	0.456000	0.457000	0.458000	0.459000	0.460000	0.461000	0.462000	0.463000	0.464000	0.465000	0.466000	0.467000	0.468000	0.469000	0.470000	0.471000	0.472000	0.473000	0.474000	0.475000	0.476000	0.477000	0.478000	0.479000	0.480000	0.481000	0.482000	0.483000	0.484000	0.485000	0.486000	0.487000	0.488000	0.489000	0.490000	0.491000	0.492000	0.493000	0.494000	0.495000	0.496000	0.497000	0.498000	0.499000	0.500000	0.501000	0.502000	0.503000	0.504000	0.505000	0.506000	0.507000	0.508000	0.509000	0.510000	0.511000	0.512000	0.513000	0.514000	0.515000	0.516000	0.517000	0.518000	0.519000	0.520000	0.521000	0.522000	0.523000	0.524000	0.525000	0.526000	0.527000	0.528000	0.529000	0.530000	0.531000	0.532000	0.533000	0.534000	0.535000	0.536000	0.537000	0.538000	0.539000	0.540000	0.541000	0.542000	0.543000	0.544000	0.545000	0.546000	0.547000	0.548000	0.549000	0.550000	0.551000	0.552000	0.553000	0.554000	0.555000	0.556000	0.557000	0.558000	0.559000	0.560000	0.561000	0.562000	0.563000	0.564000	0.565000	0.566000	0.567000	0.568000	0.569000	0.570000	0.571000	0.572000	0.573000	0.574000	0.575000	0.576000	0.577000	0.578000	0.579000	0.580000	0.581000	0.582000	0.583000	0.584000	0.585000	0.586000	0.587000	0.588000	0.589000	0.590000	0.591000	0.592000	0.593000	0.594000	0.595000	0.596000	0.597000	0.598000	0.599000	0.600000	0.601000	0.602000	0.603000	0.604000	0.605000	0.606000	0.607000	0.608000	0.609000	0.610000	0.611000	0.612000	0.613000	0.614000	0.615000	0.616000	0.617000	0.618000	0.619000	0.620000	0.621000	0.622000	0.623000	0.624000	0.625000	0.626000	0.627000	0.628000	0.629000	0.630000	0.631000	0.632000	0.633000	0.634000	0.635000	0.636000	0.637000	0.638000	0.639000	0.640000	0.641000	0.642000	0.643000	0.644000	0.645000	0.646000	0.647000	0.648000	0.649000	0.650000	0.651000	0.652000	0.653000	0.654000	0.655000	0.656000	0.657000	0.658000	0.659000	0.660000	0.661000	0.662000	0.663000	0.664000	0.665000	0.666000	0.667000	0.668000	0.669000	0.670000	0.671000	0.672000	0.673000	0.674000	0.675000	0.676000	0.677000	0.678000	0.679000	0.680000	0.681000	0.682000	0.683000	0.684000	0.685000	0.686000	0.687000	0.688000	0.689000	0.690000	0.691000	0.692000	0.693000	0.694000	0.695000	0.696000	0.697000	0.698000	0.699000	0.700000	0.701000	0.702000	0.703000	0.704000	0.705000	0.706000	0.707000	0.708000	0.709000	0.710000	0.711000	0.712000	0.713000	0.714000	0.715000	0.716000	0.717000	0.718000	0.719000	0.720000	0.721000	0.722000	0.723000	0.724000	0.725000	0.726000	0.727000	0.728000	0.729000	0.730000	0.731000	0.732000	0.733000	0.734000	0.735000	0.736000	0.737000	0.738000	0.739000	0.740000	0.741000	0.742000	0.743000	0.744000	0.745000	0.746000	0.747000	0.748000	0.749000	0.750000	0.751000	0.752000	0.753000	0.754000	0.755000	0.756000	0.757000	0.758000	0.759000	0.760000	0.761000	0.762000	0.763000	0.764000	0.765000	0.766000	0.767000	0.768000	0.769000	0.770000	0.771000	0.772000	0.773000	0.774000	0.775000	0.776000	0.777000	0.778000	0.779000	0.780000	0.781000	0.782000	0.783000	0.784000	0.785000	0.786000	0.787000	0.788000	0.789000	0.790000	0.791000	0.792000	0.793000	0.794000	0.795000	0.796000	0.797000	0.798000	0.799000	0.800000	0.801000	0.802000	0.803000	0.804000	0.805000	0.806000	0.807000	0.808000	0.809000	0.810000	0.811000	0.812000	0.813000	0.814000	0.815000	0.816000	0.817000	0.818000	0.819000	0.820000	0.821000	0.822000	0.823000	0.824000	0.825000	0.826000	0.827000	0.828000	0.829000	0.830000	0.831000	0.832000	0.833000	0.834000	0.835000	0.836000	0.837000	0.838000	0.839000	0.840000	0.841000	0.842000	0.843000	0.844000	0.845000	0.846000	0.847000	0.848000	0.849000	0.850000	0.851000	0.852000	0.853000	0.854000	0.855000	0.856000	0.857000	0.858000	0.859000	0.860000	0.861000	0.862000	0.863000	0.864000	0.865000	0.866000	0.867000	0.868000	0.869000	0.870000	0.871000
pressure_ventricle (mmHg)	7.510000	7.610000	7.720000	7.860000	8.000000	8.110000	8.250000	8.430000	8.590000	8.770000	8.950000	9.170000	9.400000	9.640000	9.890000	10.170000	10.480000	10.860000	11.250000	11.670000	12.120000	12.550000	13.040000	13.530000	14.010000	14.500000	14.990000	15.500000	16.010000	16.520000	17.070000	17.590000	18.130000	18.680000	19.250000	19.840000	20.450000	21.100000	21.780000	22.520000	23.300000	24.110000	25.010000	25.950000	26.940000	28.010000	29.140000	30.280000	31.460000	32.680000	33.920000	35.180000	36.450000	37.710000	38.980000	40.270000	41.530000	42.810000	44.100000	45.370000	46.620000	47.860000	49.090000	50.320000	51.500000	52.690000	53.880000	55.070000	56.230000	57.370000	58.530000	59.660000	60.780000	61.880000	62.980000	64.060000	65.150000	66.220000	67.300000	68.340000	69.360000	70.380000	71.390000	72.350000	73.300000	74.220000	75.140000	76.000000	76.850000	77.690000	78.510000	79.280000	80.050000	80.760000	81.470000	82.100000	82.750000	83.360000	83.960000	84.510000	85.060000	85.550000	86.020000	86.470000	86.880000	87.250000	87.610000	87.940000	88.260000	88.560000	88.860000	89.120000	89.350000	89.560000	89.760000	89.910000	90.050000	90.190000	90.280000	90.370000	90.440000	90.470000	90.490000	90.500000	90.490000	90.470000	90.430000	90.370000	90.330000	90.260000	90.180000	90.090000	89.980000	89.850000	89.740000	89.600000	89.430000	89.260000	89.110000	88.960000	88.810000	88.610000	88.390000	88.190000	87.980000	87.790000	87.580000	87.350000	87.150000	86.930000	86.730000	86.490000	86.270000	86.040000	85.840000	85.620000	85.420000	85.170000	84.950000	84.750000	84.540000	84.340000	84.130000	83.930000	83.720000	83.530000	83.350000	83.150000	82.970000	82.790000	82.630000	82.440000	82.240000	82.050000	81.880000	81.710000	81.550000	81.400000	81.250000	81.100000	80.960000	80.820000	80.680000	80.550000	80.410000	80.270000	80.170000	80.060000	79.970000	79.840000	79.750000	79.670000	79.580000	79.510000	79.430000	79.360000	79.310000	79.270000	79.210000	79.170000	79.100000	79.080000	79.030000	78.970000	78.920000	78.880000	78.850000	78.850000	78.860000	78.830000	78.810000	78.770000	78.730000	78.700000	78.680000	78.640000	78.600000	78.600000	78.570000	78.520000	78.510000	78.500000	78.500000	78.460000	78.440000	78.410000	78.400000	78.390000	78.380000	78.370000	78.360000	78.330000	78.300000	78.280000	78.240000	78.230000	78.170000	78.150000	78.130000	78.120000	78.110000	78.100000	78.070000	78.010000	77.970000	77.900000	77.850000	77.780000	77.730000	77.690000	77.630000	77.550000	77.490000	77.410000	77.320000	77.280000	77.220000	77.150000	77.090000	77.010000	76.920000	76.860000	76.770000	76.680000	76.580000	76.500000	76.400000	76.330000	76.250000	76.180000	76.070000	75.980000	75.890000	75.810000	75.700000	75.610000	75.500000	75.430000	75.280000	75.190000	75.090000	74.990000	74.880000	74.730000	74.590000	74.480000	74.360000	74.210000	74.100000	73.980000	73.830000	73.710000	73.560000	73.440000	73.290000	73.140000	72.970000	72.830000	72.670000	72.540000	72.390000	72.230000	72.080000	71.910000	71.750000	71.590000	71.410000	71.230000	71.070000	70.890000	70.710000	70.520000	70.310000	70.120000	69.910000	69.690000	69.480000	69.270000	69.040000	68.800000	68.590000	68.340000	68.080000	67.820000	67.590000	67.350000	67.080000	66.840000	66.590000	66.310000	66.030000	65.720000	65.400000	65.120000	64.810000	64.510000	64.220000	63.870000	63.570000	63.230000	62.890000	62.550000	62.190000	61.790000	61.430000	61.050000	60.640000	60.270000	59.850000	59.450000	59.010000	58.580000	58.160000	57.720000	57.250000	56.800000	56.330000	55.880000	55.410000	54.930000	54.460000	54.010000	53.510000	53.010000	52.500000	52.010000	51.520000	51.040000	50.530000	50.010000	49.480000	48.990000	48.490000	47.950000	47.440000	46.900000	46.360000	45.820000	45.280000	44.720000	44.160000	43.580000	42.920000	42.260000	41.570000	40.860000	40.120000	39.380000	38.620000	37.850000	37.050000	36.250000	35.420000	34.590000	33.750000	32.880000	32.030000	31.190000	30.370000	29.540000	28.730000	27.890000	27.080000	26.280000	25.450000	24.660000	23.840000	23.050000	22.290000	21.520000	20.780000	20.050000	19.310000	18.580000	17.870000	17.140000	16.460000	15.770000	15.070000	14.400000	13.730000	13.070000	12.400000	11.740000	11.100000	10.490000	9.860000	9.260000	8.670000	8.070000	7.510000	6.960000	6.380000	5.840000	5.340000	4.830000	4.310000	3.820000	3.350000	2.900000	2.490000	2.080000	1.670000	1.270000	0.890000	0.540000	0.180000	-0.160000	-0.480000	-1.000000	-1.220000	-1.450000	-1.700000	-1.910000	-2.110000	-2.290000	-2.490000	-2.680000	-2.860000	-3.020000	-3.150000	-3.280000	-3.410000	-3.540000	-3.640000	-3.750000	-3.830000	-3.870000	-3.930000	-3.970000	-4.010000	-4.000000	-4.030000	-4.050000	-4.040000	-4.000000	-4.000000	-3.970000	-3.910000	-3.870000	-3.810000	-3.730000	-3.670000	-3.600000	-3.540000	-3.490000	-3.430000	-3.340000	-3.250000	-3.150000	-3.070000	-2.980000	-2.880000	-2.770000	-2.660000	-2.540000	-2.420000	-2.270000	-2.120000	-1.950000	-1.780000	-1.620000	-1.470000	-1.290000	-1.130000	-0.940000	-0.760000	-0.590000	-0.430000	-0.250000	-0.080000	0.090000	0.240000	0.420000	0.590000	0.750000	0.880000	1.010000	1.140000	1.270000	1.400000	1.500000	1.610000	1.690000	1.780000	1.890000	2.000000	2.080000	2.180000	2.280000	2.390000	2.510000	2.570000	2.680000	2.760000	2.850000	2.950000	3.060000	3.180000	3.270000	3.360000	3.470000	3.550000	3.620000	3.730000	3.810000	3.910000	4.010000	4.060000	4.130000	4.160000	4.200000	4.210000	4.220000	4.220000	4.230000	4.230000	4.230000	4.200000	4.180000	4.200000	4.180000	4.160000	4.150000	4.140000	4.130000	4.130000	4.120000	4.090000	4.120000	4.090000	4.060000	4.040000	4.060000	4.070000	4.080000	4.050000	4.040000	4.020000	4.010000	4.000000	4.000000	3.990000	4.020000	4.010000	3.970000	3.940000	3.890000	3.880000	3.870000	3.830000	3.780000	3.730000	3.700000	3.670000	3.620000	3.580000	3.520000	3.470000	3.440000	3.410000	3.330000	3.260000	3.220000	3.150000	3.120000	3.110000	3.060000	3.030000	3.000000	2.980000	2.940000	2.900000	2.870000	2.850000	2.810000	2.800000	2.770000	2.740000	2.720000	2.730000	2.710000	2.700000	2.690000	2.650000	2.620000	2.590000	2.580000	2.470000	2.480000	2.460000	2.440000	2.430000	2.390000	2.390000	2.360000	2.360000	2.370000	2.370000	2.340000	2.320000	2.300000	2.320000	2.330000	2.320000	2.300000	2.290000	2.310000	2.320000	2.340000	2.350000	2.350000	2.360000	2.360000	2.370000	2.370000	2.370000	2.370000	2.380000	2.380000	2.410000	2.430000	2.450000	2.460000	2.470000	2.450000	2.470000	2.480000	2.490000	2.490000	2.500000	2.500000	2.500000	2.510000	2.510000	2.510000	2.540000	2.530000	2.560000	2.580000	2.590000	2.600000	2.610000	2.620000	2.630000	2.630000	2.630000	2.670000	2.690000	2.710000	2.700000	2.710000	2.730000	2.740000	2.750000	2.760000	2.760000	2.760000	2.770000	2.770000	2.800000	2.830000	2.820000	2.810000	2.830000	2.850000	2.890000	2.930000	2.920000	2.950000	2.970000	2.990000	3.000000	3.010000	3.020000	3.050000	3.050000	3.050000	3.050000	3.080000	3.070000	3.060000	3.090000	3.080000	3.070000	3.040000	3.070000	3.090000	3.110000	3.130000	3.140000	3.150000	3.150000	3.160000	3.160000	3.200000	3.220000	3.270000	3.310000	3.340000	3.390000	3.430000	3.490000	3.540000	3.580000	3.640000	3.710000	3.770000	3.850000	3.930000	4.000000	4.060000	4.100000	4.160000	4.210000	4.270000	4.320000	4.360000	4.430000	4.500000	4.530000	4.560000	4.600000	4.610000	4.650000	4.670000	4.700000	4.710000	4.730000	4.740000	4.740000	4.780000	4.810000	4.800000	4.820000	4.840000	4.850000	4.870000	4.900000	4.960000	5.010000	5.040000	5.100000	5.150000	5.180000	5.240000	5.310000	5.400000	5.470000	5.550000	5.610000	5.660000	5.730000	5.810000	5.880000	5.960000	5.990000	6.040000	6.110000	6.170000	6.210000	6.280000	6.300000	6.310000	6.350000	6.390000	6.410000	6.430000	6.440000	6.460000	6.440000	6.420000	6.410000	6.430000	6.440000	6.460000	6.460000	6.470000	6.480000	6.480000	6.490000	6.520000	6.540000	6.560000	6.580000	6.590000	6.600000	6.610000	6.610000	6.640000	6.670000	6.720000	6.730000	6.740000	6.740000	6.750000	6.750000	6.780000	6.810000	6.800000	6.790000	6.810000	6.830000	6.820000	6.800000	6.820000	6.840000	6.850000	6.860000	6.900000	6.900000	6.930000	6.950000	6.970000	6.980000	6.990000	7.030000	7.060000	7.110000	7.120000	7.160000	7.190000	7.240000	7.280000	7.350000	7.390000	7.430000	7.490000	7.560000	7.620000	7.670000	7.760000
pressure_aorta_proximal (mmHg)	57.830203	57.830000	57.830000	57.830000	57.830000	57.802950	57.808721	57.784814	57.788044	57.776633	57.763668	57.747067	57.732270	57.730000	57.741117	57.746156	57.735939	57.714734	57.676246	57.651043	57.636201	57.622972	57.614282	57.628750	57.617872	57.604583	57.564110	57.535604	57.505452	57.468703	57.458894	57.418645	57.370000	57.350402	57.340903	57.303333	57.272973	57.253835	57.208849	57.166461	57.145040	57.116221	57.103162	57.088037	57.049525	57.040000	57.024738	56.998512	56.980669	56.946552	56.901667	56.890000	56.881638	56.851369	56.836332	56.824267	56.806103	56.800000	56.801780	56.824487	56.838560	56.820777	56.841265	56.851451	56.891817	56.930395	56.949703	56.968832	57.006249	57.075758	57.096816	57.133132	57.171679	57.218590	57.266671	57.321423	57.395843	57.458797	57.526806	57.631777	57.729687	57.842416	57.974857	58.114876	58.266315	58.420675	58.616141	58.835128	59.048869	59.292708	59.550063	59.867682	60.191618	60.533736	60.884403	61.246256	61.636269	62.035098	62.453150	62.890000	63.316595	63.761986	64.226573	64.699650	65.208926	65.749905	66.285246	66.819355	67.343090	67.889629	68.434314	68.998890	69.558283	70.123113	70.689505	71.262878	71.840616	72.416368	73.003864	73.592023	74.179148	74.754651	75.304412	75.864718	76.401045	76.986403	77.520750	78.084618	78.632906	79.147367	79.690510	80.203536	80.707358	81.162919	81.628296	82.103730	82.571196	83.010288	83.439654	83.841525	84.232742	84.598264	84.942805	85.266494	85.593642	85.921262	86.207344	86.497123	86.777217	87.039029	87.287710	87.509814	87.722460	87.934817	88.120929	88.269970	88.415818	88.554155	88.669401	88.780876	88.863735	88.929681	88.986019	89.020000	89.020103	89.030000	89.030000	89.000753	88.981533	88.943679	88.906201	88.824601	88.728049	88.629443	88.551354	88.435812	88.316226	88.194439	88.055328	87.903270	87.741568	87.575416	87.415840	87.263383	87.090431	86.893433	86.698906	86.509219	86.319843	86.111094	85.902446	85.705156	85.494129	85.300047	85.094683	84.878562	84.646934	84.443855	84.230674	84.036869	83.823357	83.600508	83.366914	83.162213	82.949117	82.743163	82.557191	82.361979	82.201073	82.033670	81.836910	81.628817	81.451116	81.295359	81.129036	80.949405	80.801449	80.681196	80.523078	80.343753	80.204970	80.069851	79.932813	79.805524	79.698511	79.581343	79.464925	79.348220	79.234093	79.138174	79.039888	78.924361	78.847783	78.780000	78.702072	78.644006	78.566399	78.506552	78.456776	78.412219	78.410000	78.387636	78.362288	78.367859	78.355053	78.362172	78.376427	78.385113	78.404906	78.434694	78.472016	78.531449	78.596122	78.658567	78.718872	78.774729	78.855434	78.929634	79.004226	79.116829	79.228587	79.319014	79.444746	79.540499	79.637019	79.724013	79.811486	79.918607	79.996250	80.082954	80.179102	80.285142	80.391392	80.508719	80.599712	80.693701	80.801032	80.886565	80.955640	81.028994	81.114834	81.189413	81.269469	81.340838	81.405660	81.495213	81.582189	81.639551	81.697453	81.769679	81.806813	81.830942	81.860000	81.863382	81.890000	81.889398	81.880000	81.880000	81.880125	81.900740	81.930000	81.939987	81.930103	81.939774	81.930394	81.939398	81.932457	81.915281	81.879340	81.846971	81.825720	81.805580	81.794193	81.764246	81.744277	81.726118	81.684646	81.641078	81.587966	81.531168	81.494656	81.448895	81.391195	81.350163	81.316162	81.253420	81.180930	81.095457	81.027220	80.951353	80.891111	80.782708	80.695987	80.608514	80.501393	80.424212	80.307983	80.218834	80.140673	80.064154	79.970340	79.862488	79.780357	79.696517	79.600057	79.517471	79.434739	79.341493	79.235750	79.148106	79.047840	78.917291	78.796145	78.674684	78.559737	78.459940	78.362504	78.281781	78.183386	78.083702	77.981939	77.903431	77.805165	77.707411	77.599641	77.482836	77.366422	77.250000	77.123739	77.007401	76.881680	76.755522	76.629403	76.503284	76.377164	76.251045	76.123369	76.012263	75.908075	75.781533	75.641887	75.527025	75.399013	75.256290	75.121045	74.984627	74.854903	74.714249	74.549137	74.396501	74.261317	74.139889	73.992391	73.843373	73.676693	73.514695	73.366804	73.179431	72.985935	72.812216	72.647251	72.453059	72.249612	72.035775	71.840373	71.655937	71.465500	71.229350	70.984565	70.757898	70.534480	70.318625	70.106246	69.884734	69.675072	69.460663	69.235021	69.020926	68.829148	68.636241	68.438730	68.258968	68.087964	67.926371	67.773471	67.636099	67.519449	67.394464	67.276898	67.153331	67.060430	66.994244	66.936756	66.888685	66.850000	66.800895	66.780813	66.770871	66.761194	66.750412	66.774561	66.796831	66.806926	66.843735	66.850000	66.873311	66.920403	66.982543	67.044741	67.111884	67.157884	67.179537	67.205472	67.257145	67.332581	67.402897	67.466655	67.539494	67.600752	67.682628	67.766670	67.835197	67.910641	67.969679	68.047704	68.115252	68.182859	68.241027	68.318735	68.406420	68.474523	68.552037	68.621844	68.671023	68.737534	68.788006	68.855635	68.891092	68.934306	68.982535	68.990000	69.005864	69.030575	69.071080	69.090000	69.094664	69.100000	69.112408	69.150573	69.157070	69.150000	69.153032	69.175725	69.192849	69.202435	69.209007	69.185470	69.145152	69.106951	69.078632	69.058998	68.990000	68.931634	68.883210	68.825413	68.767164	68.710252	68.621162	68.587058	68.535835	68.470348	68.385916	68.313043	68.237410	68.173739	68.105261	68.019348	67.941688	67.878385	67.831679	67.783672	67.701726	67.605723	67.519801	67.427148	67.318806	67.212319	67.103171	66.991061	66.904293	66.805826	66.697665	66.583053	66.505955	66.408678	66.331260	66.244234	66.146362	66.077926	65.991133	65.920678	65.862083	65.796510	65.719801	65.650261	65.573746	65.511203	65.439172	65.374579	65.304250	65.237392	65.176250	65.097141	65.018431	64.942151	64.865762	64.802088	64.728634	64.674928	64.622255	64.557268	64.506496	64.440039	64.392300	64.345723	64.317345	64.287914	64.248801	64.210000	64.180892	64.150999	64.141106	64.120620	64.138796	64.132457	64.113538	64.102935	64.074541	64.070000	64.070000	64.070000	64.053534	64.027952	64.006224	64.010671	64.010224	64.008883	64.013420	63.995491	63.986792	63.966726	63.940000	63.940000	63.936339	63.904205	63.890983	63.898560	63.880337	63.891143	63.899682	63.880203	63.920238	63.929997	63.900175	63.909202	63.919793	63.920000	63.903734	63.883881	63.861780	63.876791	63.865854	63.853796	63.824743	63.791920	63.746573	63.723620	63.714627	63.705686	63.682435	63.650134	63.631642	63.612853	63.585662	63.555104	63.550000	63.546251	63.512185	63.487372	63.477047	63.458147	63.448881	63.437907	63.400000	63.399968	63.380000	63.350479	63.340991	63.266248	63.215825	63.166112	63.136383	63.081659	63.040312	62.982442	62.955345	62.937555	62.899525	62.890000	62.875587	62.842614	62.819944	62.789035	62.763421	62.760000	62.752219	62.718282	62.692026	62.676598	62.665683	62.641460	62.602472	62.575875	62.554351	62.502489	62.443614	62.386474	62.348470	62.319644	62.300298	62.281168	62.243054	62.203700	62.173359	62.152429	62.142595	62.106652	62.092956	62.068498	62.047265	62.008000	61.963700	61.930812	61.908232	61.890399	61.855679	61.815886	61.774537	61.722964	61.675696	61.631360	61.613916	61.589661	61.551852	61.516579	61.467184	61.454679	61.420000	61.420000	61.418095	61.328981	61.319706	61.310000	61.280066	61.280000	61.252460	61.232338	61.213705	61.172688	61.185130	61.207991	61.204077	61.167565	61.160000	61.144692	61.093383	61.045094	61.012958	60.983546	60.958821	60.944928	60.935672	60.926552	60.908095	60.868603	60.843140	60.823944	60.807280	60.792725	60.760000	60.757840	60.730000	60.729670	60.707609	60.657951	60.620000	60.620000	60.591156	60.572020	60.524968	60.484728	60.455689	60.409381	60.369861	60.315030	60.262098	60.228897	60.199410	60.178370	60.141429	60.096046	60.062586	60.040204	60.009773	59.984703	59.976329	59.957773	59.940000	59.936395	59.914030	59.894275	59.877151	59.868118	59.855582	59.814946	59.787242	59.768258	59.748316	59.708794	59.670000	59.650591	59.631646	59.583706	59.553488	59.525288	59.478614	59.437458	59.406148	59.385162	59.367229	59.320564	59.310000	59.290047	59.280000	59.265935	59.239944	59.209035	59.183421	59.180000	59.177891	59.161005	59.129237	59.102691	59.086679	59.077751	59.062725	59.030000	59.028380	58.996911	58.977715	58.960159	58.969974	58.959734	58.910573	58.881329	58.851855	58.832609	58.795581	58.755912	58.724935	58.703423	58.692848	58.675085	58.661432	58.660000	58.673724	58.674999	58.665164	58.635925	58.620000	58.620000	58.624219	58.621711	58.586976	58.565955	58.553938	58.536525	58.527577	58.513609	58.490000	58.490000	58.488649	58.457242	58.438160	58.419227	58.409701	58.400000	58.690000	58.651371	58.611950	58.591994	58.573618	58.523209	58.520000	58.513531	58.489048	58.458372	58.435561	58.423964	58.406042	58.400000	58.362901	58.334786	58.319724	58.261601	58.227889	58.199882	58.168273	58.128477	58.092029	58.063128	58.037715	58.027726	58.008690	57.998352	57.960000	57.959998	57.930719	57.911242	57.891415	57.881264	57.872349
volume_ventricle (ml)	89.844000	89.826455	89.808453	89.790002	89.771110	89.751785	89.732035	89.711867	89.691290	89.670311	89.648938	89.627180	89.605044	89.582537	89.559669	89.536446	89.512876	89.488968	89.464730	89.440169	89.415293	89.390110	89.364627	89.338854	89.312797	89.286465	89.259865	89.233006	89.205895	89.178540	89.150949	89.123266	89.095833	89.068590	89.041455	89.014347	88.987184	88.959884	88.932365	88.904545	88.876342	88.847674	88.818460	88.788617	88.758063	88.726717	88.694497	88.661321	88.627106	88.591771	88.555235	88.517414	88.478228	88.437594	88.395430	88.351655	88.306186	88.258942	88.209841	88.158801	88.105094	88.044450	87.976413	87.901361	87.819670	87.731719	87.637885	87.538546	87.434079	87.324863	87.211273	87.093689	86.972488	86.848047	86.720744	86.590956	86.459062	86.325438	86.190463	86.054513	85.917968	85.781203	85.644597	85.508527	85.373372	85.239508	85.107313	84.977165	84.849441	84.724519	84.602705	84.481553	84.359734	84.237284	84.114238	83.990631	83.866498	83.741875	83.616795	83.491296	83.365410	83.239175	83.112624	82.985793	82.858717	82.731431	82.603971	82.476371	82.348666	82.220892	82.093084	81.965277	81.837506	81.709806	81.582212	81.454759	81.327483	81.200418	81.073600	80.947064	80.820845	80.694922	80.569214	80.443696	80.318346	80.193141	80.068057	79.943071	79.818161	79.693302	79.568472	79.443648	79.318806	79.193924	79.068978	78.943945	78.818802	78.693525	78.568093	78.442480	78.316666	78.190625	78.064336	77.937774	77.810917	77.683742	77.556226	77.428344	77.300075	77.171395	77.042281	76.912692	76.782560	76.651908	76.520769	76.389176	76.257163	76.124763	75.992007	75.858929	75.725563	75.591940	75.458094	75.324057	75.189864	75.055545	74.921135	74.786667	74.652172	74.517685	74.383238	74.248864	74.114595	73.980466	73.846508	73.712755	73.579239	73.445994	73.313052	73.180446	73.048192	72.916116	72.784164	72.652328	72.520603	72.388981	72.257456	72.126021	71.994671	71.863399	71.732198	71.601061	71.469983	71.338956	71.207975	71.077033	70.946123	70.815238	70.684374	70.553522	70.422676	70.291830	70.160978	70.030113	69.899228	69.768318	69.637375	69.506393	69.375365	69.244286	69.113151	68.982423	68.852389	68.722972	68.594094	68.465679	68.337650	68.209930	68.082443	67.955112	67.827859	67.700609	67.573284	67.445807	67.318102	67.190092	67.061699	66.932848	66.803462	66.673463	66.542775	66.411321	66.279024	66.145807	66.011594	65.876308	65.739872	65.602209	65.463242	65.322895	65.181091	65.036937	64.888870	64.737161	64.582137	64.424125	64.263453	64.100448	63.935437	63.768747	63.600706	63.431640	63.261877	63.091744	62.921568	62.751678	62.582398	62.414058	62.246984	62.081504	61.917944	61.756632	61.597895	61.442060	61.289455	61.140407	60.995242	60.854289	60.717875	60.586325	60.459969	60.338677	60.219995	60.103442	59.988947	59.876436	59.765836	59.657075	59.550078	59.444773	59.341087	59.238947	59.138280	59.039012	58.941072	58.844384	58.748878	58.654479	58.561115	58.468712	58.377197	58.286498	58.196541	58.107253	58.018562	57.930394	57.842675	57.755334	57.668297	57.581491	57.494878	57.409067	57.324273	57.240451	57.157558	57.075547	56.994375	56.913998	56.834371	56.755450	56.677190	56.599546	56.522475	56.445932	56.369873	56.294252	56.219027	56.144151	56.069581	55.995273	55.921182	55.847263	55.773473	55.699766	55.626098	55.552425	55.478703	55.404887	55.330932	55.256794	55.182429	55.105873	55.025336	54.941273	54.854139	54.764389	54.672476	54.578856	54.483984	54.388315	54.292303	54.196403	54.101069	54.006757	53.913922	53.823018	53.734499	53.648821	53.566439	53.487807	53.413380	53.343613	53.278960	53.219877	53.166817	53.120237	53.080590	53.048332	53.023916	53.007799	53.000435	53.001693	53.009860	53.024365	53.044737	53.070503	53.101194	53.136338	53.175464	53.218100	53.263775	53.312018	53.362358	53.414323	53.467442	53.521244	53.575257	53.629011	53.682034	53.733855	53.784003	53.832006	53.877393	53.919692	53.958434	53.993145	54.023356	54.048595	54.068390	54.082270	54.089764	54.090949	54.090403	54.089278	54.087600	54.085395	54.082687	54.079504	54.075870	54.071812	54.067354	54.062523	54.057344	54.051842	54.046044	54.039974	54.033660	54.027125	54.020397	54.013500	54.006460	53.999302	53.992054	53.984739	53.977384	53.970014	53.962655	53.955332	53.948072	53.940900	53.933824	53.926089	53.917345	53.907678	53.897178	53.885935	53.874036	53.861572	53.848629	53.835299	53.821668	53.807828	53.793865	53.779869	53.765929	53.752134	53.738572	53.725333	53.712506	53.700178	53.688440	53.677380	53.667086	53.657649	53.649156	53.641696	53.635359	53.630233	53.626407	53.623970	53.623012	53.624415	53.629412	53.637920	53.649843	53.665084	53.683546	53.705133	53.729748	53.757294	53.787674	53.820792	53.856551	53.894854	53.935605	53.978707	54.024062	54.071575	54.121149	54.172686	54.226090	54.281265	54.338114	54.396540	54.456446	54.517735	54.580311	54.644077	54.708937	54.774793	54.841549	54.911431	54.993938	55.089576	55.197734	55.317801	55.449169	55.591227	55.743365	55.904973	56.075441	56.254158	56.440515	56.633902	56.833708	57.039324	57.250140	57.465544	57.684928	57.907682	58.133194	58.360856	58.590057	58.820187	59.050636	59.280794	59.510050	59.737796	59.963420	60.186313	60.405865	60.621900	60.840544	61.063759	61.291291	61.522888	61.758298	61.997265	62.239539	62.484866	62.732992	62.983666	63.236633	63.491641	63.748437	64.006768	64.266381	64.527022	64.788440	65.050380	65.312590	65.574817	65.836808	66.098310	66.359070	66.618835	66.877352	67.134368	67.389629	67.642884	67.893893	68.146350	68.402948	68.663225	68.926720	69.192970	69.461514	69.731889	70.003635	70.276289	70.549390	70.822475	71.095083	71.366752	71.637020	71.905426	72.171508	72.434803	72.694850	72.951187	73.203353	73.450886	73.693323	73.930203	74.161064	74.385445	74.602883	74.812917	75.015085	75.208925	75.393975	75.571889	75.747159	75.919941	76.090219	76.257980	76.423207	76.585886	76.746003	76.903542	77.058489	77.210829	77.360546	77.507627	77.652056	77.793818	77.932899	78.069284	78.202957	78.333905	78.462112	78.587563	78.710243	78.830138	78.947233	79.061513	79.172963	79.281568	79.387313	79.490184	79.590166	79.687565	79.784328	79.880683	79.976503	80.071665	80.166044	80.259514	80.351951	80.443230	80.533226	80.621814	80.708869	80.794268	80.877883	80.959592	81.039268	81.116787	81.192025	81.264855	81.335155	81.402797	81.467659	81.529614	81.588538	81.644307	81.696794	81.745876	81.791428	81.833324	81.871440	81.905719	81.938247	81.970048	82.001113	82.031433	82.060999	82.089802	82.117834	82.145086	82.171550	82.197215	82.222075	82.246119	82.269340	82.291728	82.313275	82.333971	82.353809	82.372779	82.390872	82.408081	82.424395	82.439807	82.454308	82.467888	82.480539	82.492253	82.503020	82.512832	82.521680	82.529765	82.537348	82.544462	82.551138	82.557408	82.563305	82.568860	82.574106	82.579073	82.583795	82.588302	82.592628	82.596804	82.600861	82.604833	82.608750	82.612645	82.616550	82.620496	82.624516	82.628641	82.632905	82.637337	82.641971	82.646838	82.651971	82.657401	82.663160	82.669280	82.675794	82.682657	82.689656	82.696784	82.704053	82.711474	82.719059	82.726818	82.734764	82.742908	82.751260	82.759833	82.768638	82.777685	82.786987	82.796554	82.806399	82.816531	82.826964	82.837708	82.848773	82.860173	82.871918	82.884019	82.896488	82.909336	82.922575	82.936215	82.950269	82.964747	82.979660	82.995072	83.011484	83.029013	83.047647	83.067375	83.088187	83.110072	83.133019	83.157016	83.182052	83.208118	83.235201	83.263291	83.292377	83.322448	83.353492	83.385500	83.418459	83.452359	83.487189	83.522938	83.559595	83.597149	83.635589	83.674904	83.715083	83.756115	83.797989	83.840695	83.884220	83.928574	83.975803	84.027163	84.082457	84.141485	84.204047	84.269946	84.338981	84.410955	84.485668	84.562922	84.642517	84.724254	84.807935	84.893360	84.980331	85.068648	85.158113	85.248527	85.339691	85.431406	85.523473	85.615692	85.707866	85.799795	85.891280	85.982123	86.072124	86.161084	86.248804	86.337272	86.429847	86.526197	86.625931	86.728656	86.833981	86.941514	87.050865	87.161640	87.273450	87.385902	87.498604	87.611165	87.723194	87.834299	87.944088	88.052171	88.158154	88.261647	88.362258	88.459595	88.553267	88.642883	88.728050	88.808378	88.883474	88.952948	89.016407	89.073460	89.123715	89.167973	89.211375	89.254488	89.297228	89.339509	89.381246	89.422356	89.462752	89.502350	89.541065	89.578813	89.615508	89.651065	89.685401	89.718429	89.750066	89.780226	89.808824	89.835775	89.860996	89.884400	89.905903	89.925421	89.942867	89.958158	89.971209	89.981935	89.990250	89.996071	89.999312	90.000000	89.999994	89.999966	89.999900	89.999779	89.999585	89.999302	89.998914	89.998402	89.997751	89.996944	89.995963	89.994792	89.993415	89.991813	89.989971	89.987871	89.985497	89.982831	89.979858	89.976559	89.972919	89.968920	89.964546	89.959780	89.954604	89.949003	89.942958	89.936454	89.929474	89.922000
flow_aorta_proximal (ml/s)	0.602155	0.476167	0.348026	0.217911	0.086000	0.644000	0.445884	0.261138	0.089293	-0.070116	-0.217557	-0.353497	-0.478402	-0.592741	-0.696980	-0.791585	-0.877025	-0.953766	-1.022275	-1.083019	-1.136465	-1.183080	-1.223332	-1.257687	-1.286612	-1.310575	-1.330042	-1.345481	-1.357358	-1.366140	-1.372295	-1.376290	-1.378591	-1.379665	-1.379981	-1.377358	-1.344604	-1.275085	-1.169590	-1.028908	-0.853831	-0.645148	-0.403650	-0.130126	0.174633	0.509838	0.874699	1.268424	1.690225	2.139310	2.614891	3.116177	3.642377	4.192703	4.766363	5.362567	5.980527	6.619450	7.278548	7.957030	8.654107	9.368988	10.100882	10.849001	11.612553	12.390750	13.266882	14.429801	15.870711	17.572341	19.517423	21.688689	24.068869	26.640694	29.386895	32.290203	35.333350	38.499067	41.770084	45.129133	48.558944	52.042249	55.561779	59.100265	62.640437	66.165028	69.656767	73.098387	76.472618	79.762191	82.949838	86.018288	88.950275	91.728527	94.335778	96.756789	99.114833	101.487704	103.871274	106.261418	108.654010	111.044924	113.430033	115.805211	118.166332	120.509271	122.829900	125.124095	127.387728	129.616674	131.806806	133.953998	136.054125	138.103060	140.096677	142.030849	143.901452	145.704357	147.435441	149.090576	150.665635	152.156494	153.559026	154.869105	156.082605	157.195399	158.218058	159.228134	160.235561	161.237972	162.233001	163.218281	164.191444	165.150125	166.091957	167.014572	167.915605	168.792687	169.643453	170.465535	171.256568	172.014183	172.736015	173.419696	174.062860	174.663140	175.218169	175.725580	176.183007	176.588083	176.938441	177.231714	177.465536	177.637539	177.745358	177.786624	177.779103	177.752049	177.706436	177.642970	177.562358	177.465306	177.352520	177.224707	177.082574	176.926826	176.758169	176.577311	176.384958	176.181815	175.968590	175.745989	175.514717	175.275482	175.028990	174.775947	174.517059	174.253033	173.984575	173.712392	173.437190	173.159675	172.880554	172.600533	172.320318	172.039501	171.737630	171.407835	171.051464	170.669864	170.264382	169.836365	169.387159	168.918112	168.430570	167.925882	167.405393	166.870451	166.322402	165.762594	165.192373	164.613087	164.026083	163.432707	162.834306	162.232228	161.627819	161.022427	160.417398	159.814080	159.213818	158.617962	158.027856	157.444849	156.870287	156.305517	155.749039	155.191943	154.633358	154.073161	153.511234	152.947454	152.381701	151.813855	151.243795	150.671399	150.096548	149.519120	148.938996	148.356053	147.770171	147.181230	146.589109	145.993687	145.394843	144.792457	144.186407	143.576574	142.962836	142.345073	141.723164	141.096988	140.466424	139.831352	139.191651	138.547201	137.898588	137.246351	136.590412	135.930695	135.267123	134.599619	133.928108	133.252512	132.572756	131.888761	131.200453	130.507754	129.810587	129.108877	128.402546	127.691518	126.975717	126.255065	125.529487	124.798905	124.063243	123.322425	122.576374	121.825014	121.068267	120.306058	119.538309	118.764944	117.985887	117.201061	116.409894	115.608276	114.795730	113.972779	113.139948	112.297759	111.446736	110.587403	109.720283	108.845900	107.964778	107.077440	106.184409	105.286210	104.383366	103.476400	102.565836	101.652198	100.736009	99.817793	98.898073	97.977373	97.056217	96.135128	95.214630	94.295245	93.377499	92.461914	91.549015	90.639324	89.734426	88.836333	87.944216	87.057165	86.174269	85.294616	84.417294	83.541394	82.666003	81.790210	80.913104	80.033775	79.151309	78.264797	77.373328	76.475989	75.571869	74.660059	73.739645	72.809717	71.869364	70.917675	69.953737	68.976641	67.985475	66.979327	65.957286	64.918442	63.861882	62.786666	61.690854	60.574219	59.437490	58.281396	57.106665	55.914026	54.704208	53.477939	52.235948	50.978963	49.707714	48.422927	47.125333	45.815660	44.494637	43.162991	41.821451	40.470747	39.111607	37.744759	36.370932	34.990855	33.605256	32.214863	30.820406	29.422613	28.022213	26.619934	25.216504	23.812653	22.391133	20.868779	19.244661	17.530024	15.736117	13.874186	11.955478	9.991240	7.992719	5.971161	3.937814	1.903925	-0.119261	-2.120495	-4.088531	-6.012122	-7.880022	-9.680982	-11.403757	-13.037100	-14.569762	-15.990499	-17.288063	-18.451206	-19.468683	-20.329245	-21.021647	-21.534641	-21.856981	-21.977420	-21.939130	-21.813431	-21.606351	-21.323591	-20.970851	-20.553831	-20.078232	-19.549755	-18.974099	-18.356966	-17.704055	-17.021066	-16.313701	-15.587660	-14.848642	-14.102349	-13.354480	-12.610736	-11.876818	-11.158426	-10.461260	-9.791021	-9.153408	-8.554123	-7.998866	-7.493336	-7.043235	-6.654263	-6.332121	-6.082507	-5.907485	-5.757842	-5.616098	-5.481833	-5.354632	-5.234075	-5.119747	-5.011228	-4.908103	-4.809952	-4.716359	-4.626907	-4.541177	-4.458752	-4.379215	-4.302148	-4.227133	-4.153754	-4.081592	-4.010231	-3.939252	-3.868238	-3.796772	-3.724436	-3.650813	-3.575485	-3.498034	-3.418043	-3.335095	-3.248772	-3.159695	-3.070782	-2.982221	-2.893993	-2.806077	-2.718452	-2.631100	-2.543999	-2.457130	-2.370473	-2.284006	-2.197711	-2.111567	-2.025553	-1.939650	-1.853838	-1.768096	-1.682404	-1.596743	-1.511091	-1.425429	-1.339737	-1.253994	-1.168181	-1.082277	-0.996261	-0.910115	-0.823818	-0.737349	-0.650678	-0.560839	-0.465891	-0.366391	-0.262896	-0.155965	-0.046154	0.065978	0.179874	0.294976	0.410727	0.526570	0.641946	0.756298	0.869068	0.979699	1.087633	1.192312	1.293180	1.389678	1.481248	1.567334	1.647378	1.720821	1.787106	1.845677	1.895974	1.937441	1.969520	1.991653	2.003283	2.003653	1.991241	1.966585	1.930602	1.884208	1.828318	1.763850	1.691719	1.612840	1.528131	1.438507	1.344884	1.248179	1.149307	1.049184	0.948727	0.848852	0.750474	0.654511	0.561877	0.473489	0.390263	0.313115	0.242961	0.180717	0.127300	0.083625	0.050608	0.029166	0.020214	0.020402	0.021958	0.024662	0.028486	0.033403	0.039387	0.046410	0.054446	0.063468	0.073450	0.084363	0.096182	0.108879	0.122427	0.136801	0.151972	0.167915	0.184601	0.202005	0.220099	0.238857	0.258251	0.278256	0.298843	0.319986	0.341659	0.363834	0.386485	0.409584	0.433105	0.457288	0.490055	0.534430	0.589501	0.654354	0.728077	0.809756	0.898479	0.993332	1.093404	1.197780	1.305549	1.415797	1.527612	1.640080	1.752288	1.863325	1.972276	2.078229	2.180272	2.277490	2.368972	2.453805	2.531075	2.599870	2.659276	2.708382	2.746274	2.772038	2.784763	2.783455	2.767592	2.737964	2.695452	2.640936	2.575300	2.499424	2.414190	2.320480	2.219175	2.111156	1.997306	1.878505	1.755636	1.629579	1.501217	1.371431	1.241102	1.111112	0.982343	0.855677	0.731993	0.612175	0.497104	0.387662	0.284729	0.189188	0.101919	0.023806	-0.044272	-0.101432	-0.152565	-0.203784	-0.254961	-0.305968	-0.356672	-0.406942	-0.456648	-0.505659	-0.553843	-0.601069	-0.647207	-0.692126	-0.735694	-0.777780	-0.818254	-0.856985	-0.893841	-0.928692	-0.961406	-0.991852	-1.019900	-1.045419	-1.068276	-1.088343	-1.105487	-1.119577	-1.130483	-1.138073	-1.142217	-1.141221	-1.116404	-1.063957	-0.985930	-0.884376	-0.761345	-0.618889	-0.459060	-0.283908	-0.095485	0.104157	0.312968	0.528896	0.749889	0.973896	1.198867	1.422749	1.643491	1.859042	2.067350	2.266365	2.454034	2.628307	2.787131	2.928457	3.050231	3.150404	3.226924	3.277738	3.300797	3.299691	3.289003	3.270041	3.243274	3.209171	3.168200	3.120830	3.067530	3.008769	2.945015	2.876737	2.804403	2.728483	2.649445	2.567758	2.483891	2.398311	2.311489	2.223892	2.135990	2.048251	1.961144	1.875137	1.790699	1.708300	1.628407	1.551489	1.478016	1.408455	1.343276	1.282904	1.223017	1.160736	1.096380	1.030266	0.962713	0.894039	0.824562	0.754600	0.684472	0.614496	0.544989	0.476270	0.408657	0.342469	0.278023	0.215637	0.155631	0.098321	0.044026	-0.006936	-0.054246	-0.097587	-0.136640	-0.171087	-0.200610	-0.224891	-0.243611	-0.256454	-0.263099	-0.263579	-0.260044	-0.253055	-0.242779	-0.229386	-0.213042	-0.193915	-0.172174	-0.147986	-0.121520	-0.092943	-0.062422	-0.030127	0.003775	0.039117	0.075730	0.113446	0.152098	0.191518	0.231537	0.271988	0.312703	0.353514	0.394253	0.434753	0.474844	0.514360	0.553133	0.590994	0.627776	0.663310	0.698527	0.735100	0.772942	0.811942	0.851988	0.892968	0.934769	0.977279	1.020386	1.063978	1.107943	1.152169	1.196543	1.240953	1.285288	1.329434	1.373281	1.416715	1.459625	1.501898	1.543423	1.584087	1.623778	1.662383	1.699792	1.735890	1.770568	1.803711	1.835209	1.865022	1.894778	1.925104	1.955883	1.987001	2.018344	2.049796	2.081244	2.112572	2.143667	2.174412	2.204694	2.234398	2.263409	2.291613	2.318894	2.345139	2.370232	2.394059	2.416506	2.437457	2.456797	2.474414	2.490190	2.504013	2.515766	2.525337	2.532609	2.537468	2.539800	2.538681	2.530951	2.516459	2.495383	2.467900	2.434187	2.394423	2.348784	2.297448	2.240593	2.178396	2.111034	2.038686	1.961528	1.879738	1.793494	1.702973	1.608353	1.509810	1.407523	1.301669	1.192426	1.079971	0.964482	0.846135	0.725109

Subject FP#3 stress
time (s)	0.000000	0.001000	0.002000	0.003000	0.004000	0.005000	0.006000	0.007000	0.008000	0.009000	0.010000	0.011000	0.012000	0.013000	0.014000	0.015000	0.016000	0.017000	0.018000	0.019000	0.020000	0.021000	0.022000	0.023000	0.024000	0.025000	0.026000	0.027000	0.028000	0.029000	0.030000	0.031000	0.032000	0.033000	0.034000	0.035000	0.036000	0.037000	0.038000	0.039000	0.040000	0.041000	0.042000	0.043000	0.044000	0.045000	0.046000	0.047000	0.048000	0.049000	0.050000	0.051000	0.052000	0.053000	0.054000	0.055000	0.056000	0.057000	0.058000	0.059000	0.060000	0.061000	0.062000	0.063000	0.064000	0.065000	0.066000	0.067000	0.068000	0.069000	0.070000	0.071000	0.072000	0.073000	0.074000	0.075000	0.076000	0.077000	0.078000	0.079000	0.080000	0.081000	0.082000	0.083000	0.084000	0.085000	0.086000	0.087000	0.088000	0.089000	0.090000	0.091000	0.092000	0.093000	0.094000	0.095000	0.096000	0.097000	0.098000	0.099000	0.100000	0.101000	0.102000	0.103000	0.104000	0.105000	0.106000	0.107000	0.108000	0.109000	0.110000	0.111000	0.112000	0.113000	0.114000	0.115000	0.116000	0.117000	0.118000	0.119000	0.120000	0.121000	0.122000	0.123000	0.124000	0.125000	0.126000	0.127000	0.128000	0.129000	0.130000	0.131000	0.132000	0.133000	0.134000	0.135000	0.136000	0.137000	0.138000	0.139000	0.140000	0.141000	0.142000	0.143000	0.144000	0.145000	0.146000	0.147000	0.148000	0.149000	0.150000	0.151000	0.152000	0.153000	0.154000	0.155000	0.156000	0.157000	0.158000	0.159000	0.160000	0.161000	0.162000	0.163000	0.164000	0.165000	0.166000	0.167000	0.168000	0.169000	0.170000	0.171000	0.172000	0.173000	0.174000	0.175000	0.176000	0.177000	0.178000	0.179000	0.180000	0.181000	0.182000	0.183000	0.184000	0.185000	0.186000	0.187000	0.188000	0.189000	0.190000	0.191000	0.192000	0.193000	0.194000	0.195000	0.196000	0.197000	0.198000	0.199000	0.200000	0.201000	0.202000	0.203000	0.204000	0.205000	0.206000	0.207000	0.208000	0.209000	0.210000	0.211000	0.212000	0.213000	0.214000	0.215000	0.216000	0.217000	0.218000	0.219000	0.220000	0.221000	0.222000	0.223000	0.224000	0.225000	0.226000	0.227000	0.228000	0.229000	0.230000	0.231000	0.232000	0.233000	0.234000	0.235000	0.236000	0.237000	0.238000	0.239000	0.240000	0.241000	0.242000	0.243000	0.244000	0.245000	0.246000	0.247000	0.248000	0.249000	0.250000	0.251000	0.252000	0.253000	0.254000	0.255000	0.256000	0.257000	0.258000	0.259000	0.260000	0.261000	0.262000	0.263000	0.264000	0.265000	0.266000	0.267000	0.268000	0.269000	0.270000	0.271000	0.272000	0.273000	0.274000	0.275000	0.276000	0.277000	0.278000	0.279000	0.280000	0.281000	0.282000	0.283000	0.284000	0.285000	0.286000	0.287000	0.288000	0.289000	0.290000	0.291000	0.292000	0.293000	0.294000	0.295000	0.296000	0.297000	0.298000	0.299000	0.300000	0.301000	0.302000	0.303000	0.304000	0.305000	0.306000	0.307000	0.308000	0.309000	0.310000	0.311000	0.312000	0.313000	0.314000	0.315000	0.316000	0.317000	0.318000	0.319000	0.320000	0.321000	0.322000	0.323000	0.324000	0.325000	0.326000	0.327000	0.328000	0.329000	0.330000	0.331000	0.332000	0.333000	0.334000	0.335000	0.336000	0.337000	0.338000	0.339000	0.340000	0.341000	0.342000	0.343000	0.344000	0.345000	0.346000	0.347000	0.348000	0.349000	0.350000	0.351000	0.352000	0.353000	0.354000	0.355000	0.356000	0.357000	0.358000	0.359000	0.360000	0.361000	0.362000	0.363000	0.364000	0.365000	0.366000	0.367000	0.368000	0.369000	0.370000	0.371000	0.372000	0.373000	0.374000	0.375000	0.376000	0.377000	0.378000	0.379000	0.380000	0.381000	0.382000	0.383000	0.384000	0.385000	0.386000	0.387000	0.388000	0.389000	0.390000	0.391000	0.392000	0.393000	0.394000	0.395000	0.396000	0.397000	0.398000	0.399000	0.400000	0.401000	0.402000	0.403000	0.404000	0.405000	0.406000	0.407000	0.408000	0.409000	0.410000	0.411000	0.412000	0.413000	0.414000	0.415000	0.416000	0.417000	0.418000	0.419000	0.420000	0.421000	0.422000	0.423000	0.424000	0.425000	0.426000	0.427000	0.428000	0.429000	0.430000	0.431000	0.432000	0.433000	0.434000	0.435000	0.436000	0.437000	0.438000	0.439000	0.440000	0.441000	0.442000	0.443000	0.444000	0.445000	0.446000	0.447000	0.448000	0.449000	0.450000	0.451000	0.452000	0.453000	0.454000	0.455000	0.456000	0.457000	0.458000	0.459000	0.460000	0.461000	0.462000	0.463000	0.464000	0.465000	0.466000	0.467000	0.468000	0.469000	0.470000	0.471000	0.472000	0.473000	0.474000	0.475000	0.476000	0.477000	0.478000	0.479000	0.480000	0.481000	0.482000	0.483000	0.484000	0.485000	0.486000	0.487000	0.488000	0.489000	0.490000	0.491000	0.492000	0.493000	0.494000	0.495000	0.496000
pressure_ventricle (mmHg)	6.380000	6.340000	6.530000	6.640000	6.610000	6.790000	6.900000	6.930000	7.130000	7.170000	7.250000	7.440000	7.470000	7.610000	7.830000	7.860000	8.030000	8.190000	8.200000	8.410000	8.580000	8.560000	8.780000	8.920000	8.880000	9.060000	9.170000	9.200000	9.510000	9.820000	10.200000	10.500000	11.330000	12.440000	13.840000	15.310000	16.460000	18.680000	20.880000	23.420000	25.390000	28.110000	31.050000	33.960000	36.220000	38.470000	41.650000	44.590000	46.880000	49.480000	52.520000	54.870000	57.830000	60.710000	63.610000	65.860000	68.650000	71.400000	73.960000	76.630000	79.260000	81.750000	84.460000	87.150000	89.660000	91.610000	94.430000	96.970000	99.630000	102.140000	104.420000	106.840000	109.040000	111.200000	113.470000	115.590000	117.230000	119.670000	121.560000	123.950000	126.300000	128.370000	130.510000	132.180000	133.910000	135.650000	137.170000	138.330000	139.230000	140.310000	141.090000	141.960000	142.640000	143.200000	143.870000	144.360000	144.830000	145.400000	145.760000	146.180000	146.510000	146.800000	147.170000	147.490000	147.590000	147.840000	147.980000	148.090000	148.080000	148.020000	147.730000	147.630000	147.400000	147.010000	146.800000	146.460000	146.020000	145.790000	145.620000	145.160000	144.800000	144.280000	143.850000	143.460000	142.910000	142.550000	142.150000	141.570000	141.120000	140.840000	140.200000	139.790000	139.260000	138.560000	138.010000	137.650000	137.130000	136.460000	135.610000	134.710000	133.960000	133.370000	132.560000	131.690000	130.660000	129.800000	129.140000	128.120000	127.350000	126.550000	125.930000	125.210000	124.650000	124.000000	123.360000	122.680000	121.940000	121.370000	121.010000	120.410000	120.000000	119.480000	119.070000	118.660000	118.350000	117.870000	117.430000	116.830000	116.360000	115.880000	115.240000	114.830000	114.330000	113.680000	113.260000	112.790000	112.160000	111.750000	111.260000	110.640000	110.250000	109.710000	109.140000	108.700000	108.120000	107.640000	107.200000	106.630000	106.190000	105.780000	105.200000	104.810000	104.380000	103.820000	103.470000	103.080000	102.540000	102.260000	101.900000	101.390000	101.080000	100.710000	100.260000	99.900000	99.480000	99.090000	98.810000	98.600000	98.230000	97.910000	97.430000	97.110000	96.770000	96.510000	96.130000	95.660000	95.030000	94.560000	94.020000	93.610000	93.080000	92.450000	91.970000	91.330000	90.600000	89.820000	89.210000	88.420000	87.740000	87.210000	86.450000	85.850000	85.390000	84.710000	84.240000	83.870000	83.230000	82.820000	82.350000	81.730000	81.240000	80.800000	80.190000	79.720000	79.170000	78.540000	78.050000	77.380000	76.650000	75.990000	75.120000	74.330000	73.710000	72.610000	71.610000	70.500000	69.170000	67.960000	66.600000	64.980000	63.730000	61.980000	59.970000	58.140000	56.220000	54.130000	52.310000	50.440000	48.580000	46.950000	45.690000	44.110000	42.770000	41.350000	40.150000	39.070000	37.910000	37.000000	36.300000	35.220000	34.410000	33.580000	32.930000	32.100000	31.450000	30.420000	29.610000	28.750000	27.760000	26.950000	26.030000	25.320000	24.410000	23.700000	22.680000	21.730000	20.680000	19.850000	18.950000	17.890000	17.060000	16.220000	15.260000	14.550000	13.820000	13.250000	12.610000	11.920000	11.160000	10.620000	10.030000	9.420000	9.000000	8.440000	7.980000	7.620000	7.100000	6.700000	6.450000	6.010000	5.740000	5.460000	5.010000	4.660000	4.420000	4.020000	3.720000	3.480000	3.080000	2.900000	2.600000	2.380000	2.110000	1.700000	1.260000	0.910000	0.380000	0.000000	-0.360000	-0.900000	-1.270000	-1.670000	-2.220000	-2.550000	-2.900000	-3.410000	-3.810000	-4.120000	-4.530000	-4.860000	-5.020000	-5.300000	-5.330000	-5.450000	-5.630000	-5.620000	-5.760000	-5.870000	-5.930000	-6.000000	-6.050000	-5.980000	-5.890000	-5.790000	-5.720000	-5.870000	-5.780000	-5.730000	-5.700000	-5.620000	-5.550000	-5.710000	-5.620000	-5.610000	-5.730000	-5.640000	-5.570000	-5.600000	-5.540000	-5.610000	-5.570000	-5.550000	-5.560000	-5.560000	-5.420000	-5.310000	-5.160000	-5.050000	-4.900000	-4.670000	-4.490000	-4.350000	-4.120000	-3.950000	-3.840000	-3.610000	-3.430000	-3.370000	-3.100000	-2.970000	-2.840000	-2.600000	-2.520000	-2.320000	-2.070000	-1.970000	-1.740000	-1.530000	-1.460000	-1.190000	-0.990000	-0.920000	-0.660000	-0.480000	-0.470000	-0.220000	-0.050000	-0.010000	0.250000	0.400000	0.460000	0.710000	0.760000	0.880000	1.130000	1.200000	1.400000	1.590000	1.620000	1.850000	2.030000	2.050000	2.270000	2.440000	2.550000	2.540000	2.710000	2.730000	2.950000	3.060000	3.050000	3.230000	3.250000	3.290000	3.440000	3.440000	3.530000	3.660000	3.640000	3.630000	3.760000	3.750000	3.920000	4.080000	4.030000	4.220000	4.370000	4.280000	4.220000	4.400000	4.390000	4.570000	4.700000	4.690000	4.820000	4.750000	4.790000	4.900000	4.840000	4.890000	4.920000	5.000000	4.920000	5.070000	5.180000	5.300000	5.360000	5.250000	5.380000	5.480000	5.410000	5.600000	5.740000	5.700000	5.880000	5.930000	5.940000	6.090000	6.210000	6.250000	6.390000	6.380000	6.380000	6.550000	6.570000	6.580000	6.770000
volume_ventricle (ml)	75.896566	75.933285	75.962686	75.984054	75.996677	75.999980	75.999143	75.997106	75.993909	75.989596	75.984206	75.977783	75.970367	75.962000	75.952725	75.942582	75.931614	75.919861	75.907366	75.894171	75.880317	75.865845	75.849234	75.824440	75.791261	75.750162	75.701607	75.646059	75.583983	75.515843	75.442103	75.363226	75.279678	75.191921	75.100420	75.005640	74.908044	74.808095	74.706260	74.603000	69.991000	70.068979	70.141249	70.207927	70.269131	70.324977	70.375582	70.421064	70.461538	70.497123	70.527935	70.554090	70.575706	70.592900	70.605789	70.614489	70.619118	70.619574	70.613121	70.599191	70.578152	70.550375	70.516228	70.476081	70.430303	70.379263	70.323331	70.262875	70.198265	70.129871	70.058061	69.983205	69.905672	69.825832	69.744053	69.655481	69.540955	69.400857	69.237701	69.053999	68.852262	68.635004	68.404737	68.163973	67.915223	67.661001	67.403819	67.146188	66.890622	66.639632	66.395730	66.161430	65.931613	65.697908	65.460698	65.220397	64.977417	64.732171	64.485072	64.236533	63.986966	63.736785	63.486402	63.236230	62.986682	62.738170	62.491109	62.245910	62.002986	61.762638	61.522334	61.281126	61.039353	60.797357	60.555477	60.314054	60.073428	59.833940	59.595930	59.359737	59.125703	58.894168	58.665472	58.439955	58.217958	57.999822	57.785403	57.572620	57.361315	57.151635	56.943726	56.737735	56.533809	56.332095	56.132738	55.935886	55.741686	55.550283	55.361825	55.176459	54.994330	54.815587	54.640374	54.468581	54.299767	54.133768	53.970421	53.809562	53.651030	53.494662	53.340295	53.187767	53.036915	52.887577	52.739590	52.592791	52.447018	52.302109	52.157901	52.014231	51.870957	51.728860	51.588330	51.449258	51.311534	51.175052	51.039701	50.905373	50.771961	50.639354	50.507445	50.376126	50.245287	50.114820	49.984616	49.854567	49.724564	49.594317	49.462779	49.330100	49.196638	49.062752	48.928801	48.795142	48.662135	48.530137	48.399507	48.270604	48.143786	48.019411	47.897838	47.779425	47.664530	47.553513	47.446731	47.343693	47.242687	47.143625	47.046486	46.951245	46.857879	46.766365	46.676680	46.588801	46.502703	46.418365	46.335761	46.254871	46.175669	46.098133	46.022239	45.947953	45.874213	45.800501	45.727057	45.654126	45.581948	45.510767	45.440826	45.372365	45.305628	45.240857	45.178295	45.118184	45.060766	45.006283	44.954979	44.907096	44.862875	44.822168	44.781567	44.740548	44.699517	44.658878	44.619037	44.580398	44.543367	44.508347	44.475745	44.445964	44.419411	44.396490	44.377605	44.363162	44.353565	44.349220	44.349766	44.353175	44.358982	44.366823	44.376337	44.387160	44.398931	44.411287	44.423865	44.436304	44.448239	44.459310	44.469152	44.477405	44.483705	44.487689	44.488988	44.484046	44.470862	44.450493	44.423994	44.392420	44.356829	44.318274	44.277812	44.236498	44.195389	44.155539	44.118004	44.083841	44.054104	44.029849	44.012132	44.002009	44.000375	44.005726	44.016899	44.033230	44.054052	44.078702	44.106513	44.136822	44.168962	44.202269	44.236077	44.269723	44.302539	44.333862	44.363026	44.389367	44.412219	44.431490	44.448830	44.464634	44.479166	44.492692	44.505477	44.517786	44.529886	44.542040	44.554515	44.567576	44.581488	44.596517	44.612927	44.630984	44.650953	44.673101	44.697691	44.727258	44.764365	44.808555	44.859367	44.916340	44.979010	45.046916	45.119597	45.196590	45.277433	45.361665	45.448823	45.538445	45.630070	45.723236	45.817480	45.912712	46.015133	46.126524	46.246122	46.373163	46.506886	46.646528	46.791325	46.940515	47.093337	47.249026	47.406820	47.565957	47.725674	47.885208	48.043796	48.200677	48.355831	48.511867	48.669174	48.827846	48.987978	49.149663	49.312996	49.478071	49.644982	49.813822	49.984688	50.157671	50.332867	50.510370	50.690274	50.872673	51.057660	51.245332	51.436603	51.632529	51.832751	52.036896	52.244591	52.455465	52.669143	52.885254	53.103425	53.323283	53.544457	53.766572	53.989257	54.212139	54.434845	54.657003	54.878309	55.100392	55.323978	55.548935	55.775130	56.002431	56.230705	56.459821	56.689644	56.920044	57.150887	57.382040	57.613373	57.844750	58.076041	58.307113	58.537834	58.768070	58.997744	59.227128	59.456334	59.685433	59.914495	60.143588	60.372782	60.602147	60.831753	61.061668	61.291962	61.522705	61.753967	61.985816	62.218322	62.451555	62.685584	62.921221	63.159598	63.400269	63.642755	63.886576	64.131255	64.376310	64.621264	64.865637	65.108950	65.350724	65.590479	65.827736	66.062017	66.292841	66.519730	66.742245	66.961963	67.179914	67.396096	67.610507	67.823144	68.034006	68.243091	68.450396	68.655920	68.859660	69.061614	69.261782	69.460159	69.656745	69.851537	70.044534	70.235733	70.425495	70.616332	70.808199	71.000458	71.192470	71.383594	71.573192	71.760625	71.945253	72.126437	72.303538	72.475916	72.642932	72.803946	72.958321	73.105415	73.244591	73.377349	73.508105	73.636810	73.763237	73.887157	74.008341	74.126561	74.241589	74.353195	74.461152	74.565230	74.665202	74.760838	74.851910	74.938191	75.019450	75.095461	75.166006	75.234905	75.304822	75.375058	75.444912	75.513681	75.580667	75.645167	75.706480	75.763906	75.816743	75.864292
flow_aorta_proximal (ml/s)	3.323549	3.083979	2.864773	2.670983	2.507663	2.379778	2.268347	2.156673	2.045533	1.935705	1.827966	1.723096	1.621870	1.525068	1.433467	1.347845	1.268980	1.197649	1.134631	1.080703	1.036643	1.003229	0.981239	0.971450	0.987726	1.060119	1.183111	1.349439	1.551841	1.783056	2.035820	2.302873	2.576951	2.850793	3.117137	3.368720	3.598281	3.798557	3.962287	4.082208	4.151058	4.164997	4.164810	4.163974	4.162002	4.158406	4.152696	4.144385	4.132985	4.118006	4.098961	4.075362	4.046719	4.012545	3.972352	3.925651	3.871953	3.810771	3.741616	3.664000	5.168000	8.806931	12.659040	16.717381	20.975012	25.424989	30.060368	34.874206	39.859560	45.009485	50.317038	55.775275	61.377254	67.116029	72.984658	78.976198	85.083703	91.300232	97.618839	104.180050	111.623218	119.907151	128.896480	138.455838	148.449858	158.743172	169.200413	179.686214	190.065207	200.202025	209.961300	219.207666	227.805754	235.620198	242.515629	248.356681	253.007987	256.344620	259.100809	261.784704	264.386501	266.896396	269.304585	271.601264	273.776629	275.820876	277.724201	279.476799	281.068868	282.490603	283.732199	284.783853	285.635761	286.278119	286.701122	286.894967	286.833366	286.470931	285.825285	284.918094	283.771026	282.405745	280.843917	279.107210	277.217288	275.195817	273.064465	270.844896	268.558777	266.227773	263.873552	261.517778	259.182118	256.888237	254.648052	252.261909	249.661448	246.870780	243.914019	240.815279	237.598671	234.288308	230.908304	227.482772	224.035824	220.591573	217.174133	213.807615	210.516134	207.323801	204.254731	201.333035	198.582826	195.971418	193.395846	190.853999	188.346882	185.875504	183.440871	181.043988	178.685862	176.367501	174.089911	171.854097	169.661067	167.511828	165.407385	163.348745	161.336915	159.372902	157.457711	155.593731	153.794509	152.057953	150.377385	148.746131	147.157514	145.604858	144.081487	142.580724	141.095893	139.620319	138.147324	136.670234	135.182372	133.677061	132.147626	130.587390	128.989677	127.347812	125.674070	123.990517	122.296898	120.592855	118.878027	117.152056	115.414582	113.665246	111.903690	110.129553	108.342476	106.542100	104.728067	102.900016	101.057589	99.200426	97.328167	95.440455	93.534887	91.599602	89.635176	87.644530	85.630583	83.596254	81.544463	79.478128	77.400169	75.313506	73.221057	71.125743	69.030482	66.938194	64.851798	62.774213	60.708359	58.657155	56.622259	54.601583	52.592490	50.592341	48.598498	46.608325	44.619182	42.628432	40.633438	38.631560	36.620162	34.596606	32.558253	30.502466	28.426606	26.328037	24.204119	22.052216	19.853963	17.533741	15.099646	12.572466	9.972991	7.322009	4.640310	1.948681	-0.732089	-3.381210	-5.977894	-8.501352	-10.930795	-13.245435	-15.424482	-17.447149	-19.292645	-20.940183	-22.370150	-23.711962	-25.057456	-26.397261	-27.722007	-29.022324	-30.288841	-31.512187	-32.682992	-33.791886	-34.829497	-35.786456	-36.653392	-37.420934	-38.079713	-38.620356	-39.033494	-39.309757	-39.439774	-39.302910	-38.555352	-37.239439	-35.429195	-33.198645	-30.621813	-27.772723	-24.725400	-21.553868	-18.332152	-15.134276	-12.034264	-9.106140	-6.423930	-4.061657	-2.093347	-0.593022	0.365292	0.723491	0.870543	1.001958	1.119226	1.223834	1.317271	1.401023	1.476581	1.545431	1.609062	1.668962	1.726619	1.783522	1.841157	1.901014	1.964581	2.033345	2.108795	2.192419	2.286306	2.391467	2.506052	2.628133	2.755787	2.887087	3.020107	3.152923	3.283608	3.410237	3.530885	3.643626	3.746534	3.837683	3.915149	3.977005	4.021327	4.046188	4.050353	4.041398	4.022869	3.995980	3.961947	3.921985	3.877310	3.829138	3.778684	3.727163	3.675792	3.625785	3.578358	3.534727	3.496108	3.463715	3.438764	3.422472	3.416052	3.427542	3.465324	3.526311	3.607332	3.705214	3.816786	3.938876	4.068312	4.201922	4.336535	4.468978	4.596079	4.714667	4.821570	4.913615	4.987632	5.040448	5.068891	5.060952	4.957708	4.759001	4.477142	4.124441	3.713208	3.255754	2.764390	2.251425	1.729170	1.209935	0.706031	0.229769	-0.206543	-0.590592	-0.910069	-1.152663	-1.306064	-1.357980	-1.327947	-1.244595	-1.113441	-0.940006	-0.729809	-0.488370	-0.221207	0.066160	0.368212	0.679429	0.994292	1.307283	1.612880	1.905566	2.179821	2.430125	2.650959	2.836804	2.990270	3.142607	3.296448	3.450536	3.603611	3.754417	3.901693	4.044183	4.180628	4.309770	4.430350	4.541110	4.640792	4.728137	4.801888	4.860787	4.903574	4.928991	4.935963	4.933868	4.928823	4.921193	4.911343	4.899639	4.886447	4.872133	4.857061	4.841597	4.826108	4.810959	4.796515	4.783142	4.771206	4.761072	4.753106	4.747674	4.745140	4.746976	4.756136	4.772150	4.794350	4.822067	4.854633	4.891379	4.931636	4.974736	5.020010	5.066791	5.114408	5.162194	5.209481	5.255599	5.299879	5.341655	5.380256	5.415288	5.451295	5.489701	5.529974	5.571582	5.613991	5.656669	5.699084	5.740702	5.780991	5.819419	5.855452	5.888559	5.918206	5.943861	5.964991	5.981064	5.991546	5.995906	5.978544	5.914221	5.807265	5.662638	5.485302	5.280218	5.052348	4.806654	4.548098	4.281641	4.012244	3.744871	3.484481

Subject FP#4 rest
time (s)	0.000000	0.001000	0.002000	0.003000	0.004000	0.005000	0.006000	0.007000	0.008000	0.009000	0.010000	0.011000	0.012000	0.013000	0.014000	0.015000	0.016000	0.017000	0.018000	0.019000	0.020000	0.021000	0.022000	0.023000	0.024000	0.025000	0.026000	0.027000	0.028000	0.029000	0.030000	0.031000	0.032000	0.033000	0.034000	0.035000	0.036000	0.037000	0.038000	0.039000	0.040000	0.041000	0.042000	0.043000	0.044000	0.045000	0.046000	0.047000	0.048000	0.049000	0.050000	0.051000	0.052000	0.053000	0.054000	0.055000	0.056000	0.057000	0.058000	0.059000	0.060000	0.061000	0.062000	0.063000	0.064000	0.065000	0.066000	0.067000	0.068000	0.069000	0.070000	0.071000	0.072000	0.073000	0.074000	0.075000	0.076000	0.077000	0.078000	0.079000	0.080000	0.081000	0.082000	0.083000	0.084000	0.085000	0.086000	0.087000	0.088000	0.089000	0.090000	0.091000	0.092000	0.093000	0.094000	0.095000	0.096000	0.097000	0.098000	0.099000	0.100000	0.101000	0.102000	0.103000	0.104000	0.105000	0.106000	0.107000	0.108000	0.109000	0.110000	0.111000	0.112000	0.113000	0.114000	0.115000	0.116000	0.117000	0.118000	0.119000	0.120000	0.121000	0.122000	0.123000	0.124000	0.125000	0.126000	0.127000	0.128000	0.129000	0.130000	0.131000	0.132000	0.133000	0.134000	0.135000	0.136000	0.137000	0.138000	0.139000	0.140000	0.141000	0.142000	0.143000	0.144000	0.145000	0.146000	0.147000	0.148000	0.149000	0.150000	0.151000	0.152000	0.153000	0.154000	0.155000	0.156000	0.157000	0.158000	0.159000	0.160000	0.161000	0.162000	0.163000	0.164000	0.165000	0.166000	0.167000	0.168000	0.169000	0.170000	0.171000	0.172000	0.173000	0.174000	0.175000	0.176000	0.177000	0.178000	0.179000	0.180000	0.181000	0.182000	0.183000	0.184000	0.185000	0.186000	0.187000	0.188000	0.189000	0.190000	0.191000	0.192000	0.193000	0.194000	0.195000	0.196000	0.197000	0.198000	0.199000	0.200000	0.201000	0.202000	0.203000	0.204000	0.205000	0.206000	0.207000	0.208000	0.209000	0.210000	0.211000	0.212000	0.213000	0.214000	0.215000	0.216000	0.217000	0.218000	0.219000	0.220000	0.221000	0.222000	0.223000	0.224000	0.225000	0.226000	0.227000	0.228000	0.229000	0.230000	0.231000	0.232000	0.233000	0.234000	0.235000	0.236000	0.237000	0.238000	0.239000	0.240000	0.241000	0.242000	0.243000	0.244000	0.245000	0.246000	0.247000	0.248000	0.249000	0.250000	0.251000	0.252000	0.253000	0.254000	0.255000	0.256000	0.257000	0.258000	0.259000	0.260000	0.261000	0.262000	0.263000	0.264000	0.265000	0.266000	0.267000	0.268000	0.269000	0.270000	0.271000	0.272000	0.273000	0.274000	0.275000	0.276000	0.277000	0.278000	0.279000	0.280000	0.281000	0.282000	0.283000	0.284000	0.285000	0.286000	0.287000	0.288000	0.289000	0.290000	0.291000	0.292000	0.293000	0.294000	0.295000	0.296000	0.297000	0.298000	0.299000	0.300000	0.301000	0.302000	0.303000	0.304000	0.305000	0.306000	0.307000	0.308000	0.309000	0.310000	0.311000	0.312000	0.313000	0.314000	0.315000	0.316000	0.317000	0.318000	0.319000	0.320000	0.321000	0.322000	0.323000	0.324000	0.325000	0.326000	0.327000	0.328000	0.329000	0.330000	0.331000	0.332000	0.333000	0.334000	0.335000	0.336000	0.337000	0.338000	0.339000	0.340000	0.341000	0.342000	0.343000	0.344000	0.345000	0.346000	0.347000	0.348000	0.349000	0.350000	0.351000	0.352000	0.353000	0.354000	0.355000	0.356000	0.357000	0.358000	0.359000	0.360000	0.361000	0.362000	0.363000	0.364000	0.365000	0.366000	0.367000	0.368000	0.369000	0.370000	0.371000	0.372000	0.373000	0.374000	0.375000	0.376000	0.377000	0.378000	0.379000	0.380000	0.381000	0.382000	0.383000	0.384000	0.385000	0.386000	0.387000	0.388000	0.389000	0.390000	0.391000	0.392000	0.393000	0.394000	0.395000	0.396000	0.397000	0.398000	0.399000	0.400000	0.401000	0.402000	0.403000	0.404000	0.405000	0.406000	0.407000	0.408000	0.409000	0.410000	0.411000	0.412000	0.413000	0.414000	0.415000	0.416000	0.417000	0.418000	0.419000	0.420000	0.421000	0.422000	0.423000	0.424000	0.425000	0.426000	0.427000	0.428000	0.429000	0.430000	0.431000	0.432000	0.433000	0.434000	0.435000	0.436000	0.437000	0.438000	0.439000	0.440000	0.441000	0.442000	0.443000	0.444000	0.445000	0.446000	0.447000	0.448000	0.449000	0.450000	0.451000	0.452000	0.453000	0.454000	0.455000	0.456000	0.457000	0.458000	0.459000	0.460000	0.461000	0.462000	0.463000	0.464000	0.465000	0.466000	0.467000	0.468000	0.469000	0.470000	0.471000	0.472000	0.473000	0.474000	0.475000	0.476000	0.477000	0.478000	0.479000	0.480000	0.481000	0.482000	0.483000	0.484000	0.485000	0.486000	0.487000	0.488000	0.489000	0.490000	0.491000	0.492000	0.493000	0.494000	0.495000	0.496000	0.497000	0.498000	0.499000	0.500000	0.501000	0.502000	0.503000	0.504000	0.505000	0.506000	0.507000	0.508000	0.509000	0.510000	0.511000	0.512000	0.513000	0.514000	0.515000	0.516000	0.517000	0.518000	0.519000	0.520000	0.521000	0.522000	0.523000	0.524000	0.525000	0.526000	0.527000	0.528000	0.529000	0.530000	0.531000	0.532000	0.533000	0.534000	0.535000	0.536000	0.537000	0.538000	0.539000	0.540000	0.541000	0.542000	0.543000	0.544000	0.545000	0.546000	0.547000	0.548000	0.549000	0.550000	0.551000	0.552000	0.553000	0.554000	0.555000	0.556000	0.557000	0.558000	0.559000	0.560000	0.561000	0.562000	0.563000	0.564000	0.565000	0.566000	0.567000	0.568000	0.569000	0.570000	0.571000	0.572000	0.573000	0.574000	0.575000	0.576000	0.577000	0.578000	0.579000	0.580000	0.581000	0.582000	0.583000	0.584000	0.585000	0.586000	0.587000	0.588000	0.589000	0.590000	0.591000	0.592000	0.593000	0.594000	0.595000	0.596000	0.597000	0.598000	0.599000	0.600000	0.601000	0.602000	0.603000	0.604000	0.605000	0.606000	0.607000	0.608000	0.609000	0.610000	0.611000	0.612000	0.613000	0.614000	0.615000	0.616000	0.617000	0.618000	0.619000	0.620000	0.621000	0.622000	0.623000	0.624000	0.625000	0.626000	0.627000	0.628000	0.629000	0.630000	0.631000	0.632000	0.633000	0.634000	0.635000	0.636000	0.637000	0.638000	0.639000	0.640000	0.641000	0.642000	0.643000	0.644000	0.645000	0.646000	0.647000	0.648000	0.649000	0.650000	0.651000	0.652000	0.653000	0.654000	0.655000	0.656000	0.657000	0.658000	0.659000	0.660000	0.661000	0.662000	0.663000	0.664000	0.665000	0.666000	0.667000	0.668000	0.669000	0.670000	0.671000	0.672000	0.673000	0.674000	0.675000	0.676000	0.677000	0.678000	0.679000	0.680000	0.681000	0.682000	0.683000	0.684000	0.685000	0.686000	0.687000	0.688000	0.689000	0.690000	0.691000	0.692000	0.693000	0.694000	0.695000	0.696000	0.697000	0.698000	0.699000	0.700000	0.701000	0.702000	0.703000	0.704000	0.705000	0.706000	0.707000	0.708000	0.709000	0.710000	0.711000	0.712000	0.713000	0.714000	0.715000	0.716000	0.717000	0.718000	0.719000	0.720000	0.721000	0.722000	0.723000	0.724000	0.725000	0.726000	0.727000	0.728000	0.729000	0.730000	0.731000	0.732000	0.733000	0.734000	0.735000
pressure_ventricle (mmHg)	8.070000	8.160000	8.270000	8.350000	8.440000	8.570000	8.670000	8.780000	8.920000	9.090000	9.310000	9.510000	9.730000	9.960000	10.190000	10.460000	10.760000	11.060000	11.370000	11.710000	12.030000	12.360000	12.710000	13.100000	13.500000	13.920000	14.370000	14.800000	15.290000	15.760000	16.240000	16.790000	17.370000	17.970000	18.550000	19.180000	19.820000	20.460000	21.110000	21.790000	22.440000	23.120000	23.760000	24.450000	25.150000	25.820000	26.520000	27.230000	27.940000	28.670000	29.410000	30.190000	30.980000	31.800000	32.580000	33.400000	34.240000	35.100000	35.980000	36.870000	37.740000	38.620000	39.480000	40.360000	41.220000	42.090000	42.950000	43.830000	44.680000	45.560000	46.470000	47.330000	48.150000	48.990000	49.820000	50.640000	51.490000	52.320000	53.150000	53.940000	54.700000	55.450000	56.200000	56.900000	57.600000	58.280000	58.910000	59.570000	60.200000	60.780000	61.380000	61.970000	62.510000	63.050000	63.590000	64.150000	64.680000	65.210000	65.710000	66.220000	66.730000	67.220000	67.710000	68.160000	68.620000	69.070000	69.450000	69.840000	70.220000	70.580000	70.920000	71.210000	71.500000	71.780000	72.060000	72.370000	72.660000	72.950000	73.270000	73.570000	73.830000	74.100000	74.390000	74.620000	74.860000	75.070000	75.270000	75.480000	75.650000	75.770000	75.900000	76.000000	76.080000	76.200000	76.290000	76.420000	76.640000	76.870000	77.200000	77.630000	78.060000	78.540000	79.000000	79.440000	79.880000	80.280000	80.620000	80.880000	81.050000	81.220000	81.290000	81.310000	81.300000	81.260000	81.170000	81.080000	81.000000	80.910000	80.780000	80.680000	80.570000	80.460000	80.340000	80.190000	80.080000	79.960000	79.860000	79.760000	79.650000	79.600000	79.550000	79.490000	79.440000	79.400000	79.340000	79.300000	79.260000	79.240000	79.210000	79.230000	79.180000	79.140000	79.080000	78.970000	78.860000	78.690000	78.520000	78.360000	78.180000	78.010000	77.850000	77.660000	77.490000	77.320000	77.130000	76.990000	76.850000	76.680000	76.510000	76.390000	76.260000	76.130000	76.000000	75.870000	75.800000	75.720000	75.590000	75.520000	75.410000	75.320000	75.260000	75.180000	75.080000	74.980000	74.870000	74.790000	74.720000	74.610000	74.520000	74.400000	74.270000	74.140000	74.040000	73.930000	73.850000	73.760000	73.650000	73.570000	73.510000	73.430000	73.340000	73.270000	73.220000	73.210000	73.140000	73.110000	73.070000	73.000000	72.980000	72.960000	72.910000	72.850000	72.770000	72.680000	72.640000	72.580000	72.530000	72.500000	72.440000	72.420000	72.380000	72.350000	72.320000	72.300000	72.260000	72.250000	72.220000	72.190000	72.200000	72.180000	72.160000	72.150000	72.170000	72.150000	72.140000	72.070000	72.020000	72.010000	71.970000	71.940000	71.920000	71.870000	71.830000	71.800000	71.780000	71.820000	71.820000	71.830000	71.860000	71.880000	71.900000	71.920000	71.900000	71.880000	71.870000	71.860000	71.830000	71.800000	71.750000	71.710000	71.650000	71.570000	71.540000	71.490000	71.420000	71.390000	71.340000	71.270000	71.250000	71.230000	71.190000	71.130000	71.050000	70.960000	70.860000	70.690000	70.500000	70.290000	70.080000	69.820000	69.530000	69.240000	68.930000	68.630000	68.250000	67.860000	67.510000	67.110000	66.710000	66.310000	65.890000	65.440000	64.970000	64.450000	63.940000	63.360000	62.790000	62.230000	61.650000	61.050000	60.400000	59.750000	59.100000	58.420000	57.710000	56.980000	56.230000	55.420000	54.580000	53.720000	52.780000	51.790000	50.750000	49.650000	48.520000	47.350000	46.150000	44.980000	43.770000	42.560000	41.330000	40.080000	38.840000	37.640000	36.410000	35.220000	34.050000	32.880000	31.770000	30.690000	29.860000	28.760000	27.710000	26.680000	25.700000	24.710000	23.750000	22.840000	21.890000	20.940000	20.000000	19.060000	18.070000	17.060000	16.000000	15.010000	14.030000	13.030000	12.100000	11.210000	10.370000	9.590000	8.840000	8.140000	7.510000	6.900000	6.330000	5.840000	5.330000	4.880000	4.440000	4.100000	3.690000	3.310000	2.920000	2.590000	2.280000	1.950000	1.660000	1.400000	1.150000	0.890000	0.630000	0.400000	0.190000	0.000000	-0.210000	-0.400000	-0.580000	-0.750000	-0.910000	-1.070000	-1.250000	-1.360000	-1.470000	-1.560000	-1.660000	-1.730000	-1.790000	-1.810000	-1.850000	-1.860000	-1.860000	-1.860000	-1.830000	-1.810000	-1.770000	-1.700000	-1.620000	-1.530000	-1.430000	-1.320000	-1.200000	-1.090000	-0.990000	-0.890000	-0.780000	-0.730000	-0.630000	-0.550000	-0.460000	-0.390000	-0.300000	-0.210000	-0.110000	0.000000	0.090000	0.220000	0.340000	0.470000	0.600000	0.730000	0.860000	0.990000	1.100000	1.200000	1.350000	1.460000	1.610000	1.750000	1.860000	1.980000	2.070000	2.140000	2.220000	2.290000	2.370000	2.430000	2.510000	2.570000	2.670000	2.760000	2.850000	2.920000	2.980000	3.080000	3.160000	3.200000	3.250000	3.320000	3.380000	3.390000	3.430000	3.500000	3.510000	3.530000	3.540000	3.550000	3.550000	3.560000	3.590000	3.590000	3.610000	3.640000	3.650000	3.660000	3.670000	3.710000	3.740000	3.760000	3.780000	3.790000	3.800000	3.780000	3.770000	3.750000	3.710000	3.710000	3.680000	3.660000	3.610000	3.570000	3.540000	3.520000	3.470000	3.440000	3.440000	3.410000	3.420000	3.450000	3.480000	3.440000	3.440000	3.440000	3.440000	3.440000	3.380000	3.370000	3.300000	3.240000	3.200000	3.130000	3.080000	3.040000	3.020000	2.990000	2.940000	2.910000	2.910000	2.910000	2.940000	2.930000	2.930000	2.920000	2.950000	2.940000	2.940000	2.930000	2.930000	2.890000	2.840000	2.800000	2.760000	2.740000	2.720000	2.670000	2.640000	2.610000	2.620000	2.620000	2.630000	2.630000	2.660000	2.660000	2.690000	2.710000	2.690000	2.710000	2.700000	2.720000	2.730000	2.740000	2.720000	2.700000	2.690000	2.710000	2.730000	2.710000	2.720000	2.770000	2.770000	2.770000	2.830000	2.880000	2.920000	2.940000	3.000000	3.100000	3.140000	3.180000	3.240000	3.280000	3.320000	3.350000	3.370000	3.390000	3.400000	3.410000	3.450000	3.470000	3.500000	3.510000	3.530000	3.510000	3.550000	3.590000	3.610000	3.640000	3.680000	3.720000	3.740000	3.770000	3.810000	3.850000	3.850000	3.850000	3.870000	3.900000	3.910000	3.900000	3.890000	3.900000	3.920000	3.930000	3.970000	4.000000	4.020000	4.070000	4.110000	4.140000	4.160000	4.180000	4.190000	4.200000	4.210000	4.220000	4.220000	4.200000	4.180000	4.190000	4.170000	4.160000	4.150000	4.170000	4.150000	4.140000	4.140000	4.130000	4.120000	4.120000	4.120000	4.110000	4.110000	4.110000	4.110000	4.110000	4.110000	4.080000	4.060000	4.070000	4.080000	4.050000	4.040000	4.020000	4.010000	4.000000	4.000000	3.990000	3.930000	3.940000	3.950000	3.920000	3.900000	3.920000	3.930000	3.910000	3.900000	3.880000	3.900000	3.920000	3.900000	3.890000	3.850000	3.820000	3.820000	3.830000	3.770000	3.730000	3.660000	3.610000	3.610000	3.570000	3.570000	3.570000	3.570000	3.600000	3.630000	3.640000	3.660000	3.670000	3.680000	3.690000	3.690000	3.660000	3.670000	3.650000	3.640000	3.620000	3.610000	3.600000	3.570000	3.540000	3.520000	3.560000	3.590000	3.620000	3.700000	3.760000	3.810000	3.870000	3.930000	3.970000	4.030000	4.070000	4.140000	4.190000	4.230000	4.290000	4.340000	4.380000	4.470000	4.530000	4.590000	4.660000	4.740000	4.840000
pressure_aorta_proximal (mmHg)	39.379963	39.359873	39.350002	39.369952	39.350708	39.341001	39.303180	39.272597	39.252422	39.233557	39.196769	39.155620	39.134299	39.104792	39.092994	39.058059	39.040984	39.040000	39.040000	39.017778	39.010000	39.016886	39.020000	39.000973	38.996064	38.991166	38.970218	38.937963	38.913053	38.910000	38.910000	38.910000	38.910000	38.898480	38.861408	38.842205	38.826078	38.816762	38.806952	38.796560	38.790000	38.788464	38.783018	38.814946	38.832125	38.844953	38.895511	38.922935	38.943857	38.994203	39.032511	39.062398	39.122493	39.191107	39.240000	39.279040	39.347307	39.415556	39.502019	39.627425	39.753589	39.918048	40.065834	40.239350	40.406583	40.588580	40.789672	41.020549	41.246902	41.494786	41.750039	42.008823	42.308943	42.618970	42.914071	43.226491	43.551714	43.874747	44.205384	44.527504	44.847960	45.203105	45.567091	45.936733	46.325837	46.723601	47.146668	47.542284	47.924896	48.340375	48.749930	49.148516	49.542785	49.943315	50.337138	50.738863	51.125238	51.491774	51.895666	52.284550	52.644003	52.989188	53.372412	53.734732	54.096790	54.430004	54.783476	55.146430	55.519560	55.862547	56.243913	56.626571	57.008728	57.400889	57.783854	58.175703	58.560807	58.925680	59.294644	59.694615	60.066508	60.418760	60.796186	61.157104	61.515560	61.885688	62.256069	62.657095	63.047729	63.402860	63.788424	64.204672	64.609007	65.031482	65.466640	65.882666	66.296265	66.689987	67.075462	67.486912	67.888381	68.290962	68.689905	69.084534	69.485006	69.876667	70.269048	70.660846	71.058788	71.475717	71.864278	72.321267	72.780756	73.223648	73.694030	74.133845	74.565174	74.996344	75.408000	75.820000	73.500000	73.922201	74.304499	74.725884	75.127574	75.569035	75.964558	76.356667	76.749048	77.141429	77.535755	77.902331	78.277369	78.598777	78.953780	79.279206	79.599849	79.922548	80.184562	80.449678	80.711010	80.915119	81.112414	81.313721	81.456421	81.591491	81.709634	81.786540	81.844440	81.897915	81.920000	81.912741	81.873064	81.814700	81.751819	81.699043	81.624485	81.525656	81.390122	81.242098	81.089182	80.912467	80.743507	80.554687	80.355680	80.138001	79.908625	79.641809	79.375981	79.089492	78.775881	78.501707	78.207144	77.912948	77.598873	77.304882	76.980829	76.694367	76.421212	76.100738	75.785095	75.479504	75.183537	74.899080	74.598292	74.292381	74.006120	73.700653	73.367057	73.071012	72.774099	72.467711	72.178969	71.875678	71.565739	71.267344	70.976332	70.713133	70.481180	70.253535	70.001617	69.748939	69.509461	69.276322	69.059206	68.827879	68.602735	68.392691	68.165161	67.943139	67.720290	67.476456	67.258960	67.060717	66.846670	66.653344	66.466193	66.270307	66.086600	65.918266	65.724156	65.577293	65.400379	65.243905	65.086956	64.930000	64.752900	64.625093	64.488016	64.351274	64.195326	64.037823	63.889925	63.744350	63.567839	63.434747	63.298834	63.169520	63.042865	62.908942	62.753923	62.620732	62.469599	62.339819	62.224136	62.099991	61.969558	61.860574	61.765067	61.655392	61.544024	61.417143	61.266515	61.125599	60.974331	60.817560	60.687406	60.549925	60.390124	60.236428	60.089617	59.946204	59.800830	59.641587	59.517423	59.382866	59.210645	59.038089	58.894444	58.754234	58.586544	58.431152	58.282610	58.103644	57.906206	57.701121	57.535315	57.378265	57.171955	56.975427	56.798960	56.603660	56.398718	56.172851	55.975480	55.762125	55.537907	55.301623	55.092774	54.868629	54.666308	54.479309	54.284779	54.097189	53.899410	53.662580	53.437808	53.210048	52.971393	52.755977	52.540354	52.305808	52.087022	51.876821	51.664084	51.468861	51.280343	51.075595	50.853275	50.633617	50.435771	50.254547	50.075617	49.886435	49.715083	49.573526	49.406638	49.250143	49.094126	48.954355	48.852214	48.760083	48.633428	48.535858	48.427484	48.318838	48.202395	48.113739	47.985452	47.878380	47.810000	47.751298	47.672661	47.613125	47.564081	47.505759	47.445064	47.414275	47.376694	47.324784	47.311709	47.302095	47.292966	47.269522	47.217705	47.146232	47.109473	47.068311	47.000756	46.960959	46.920834	46.864524	46.803446	46.757768	46.707173	46.659523	46.602123	46.558858	46.541441	46.513916	46.468659	46.453658	46.453335	46.412781	46.364788	46.328921	46.303704	46.278892	46.220208	46.163870	46.137093	46.055262	46.000976	45.962609	45.924524	45.896840	45.875993	45.838350	45.830416	45.849873	45.840132	45.859976	45.850004	45.869808	45.889968	45.870132	45.879098	45.898719	45.909825	45.882691	45.871691	45.852626	45.841720	45.832640	45.807134	45.776314	45.754946	45.734559	45.721281	45.731374	45.765679	45.807875	45.832563	45.859904	45.875543	45.900338	45.941488	45.986021	46.042138	46.060000	46.060000	46.060000	46.051848	46.040000	46.034880	46.011782	45.995890	45.986571	45.976762	45.966307	45.960000	45.962018	45.990915	46.032951	46.046627	46.080000	46.080831	46.106702	46.161956	46.172882	46.209745	46.200000	46.200000	46.199949	46.179536	46.150000	46.130502	46.091341	46.061701	46.031896	46.012540	45.961479	45.960000	45.976559	45.996571	46.018687	46.002266	46.015529	46.029079	46.016376	45.992799	46.005559	45.996907	45.983171	45.973619	45.964539	45.943440	45.913632	45.872484	45.827012	45.792993	45.766886	45.763572	45.775828	45.780000	45.774227	45.751810	45.730332	45.726228	45.737954	45.726667	45.716857	45.707048	45.696686	45.690000	45.687004	45.653204	45.625762	45.603218	45.554290	45.525845	45.494550	45.448393	45.439176	45.428747	45.400000	45.400000	45.399992	45.370008	45.379976	45.360996	45.340172	45.349792	45.340306	45.349578	45.342303	45.297406	45.265227	45.235232	45.213340	45.203158	45.162721	45.127003	45.105659	45.086286	45.067654	45.034323	45.000771	44.967362	44.964914	44.977114	44.971166	44.948448	44.934881	44.918460	44.910000	44.896455	44.857073	44.820249	44.772811	44.738620	44.703747	44.651892	44.607048	44.592220	44.600000	44.595989	44.564487	44.545160	44.527677	44.515209	44.474207	44.446683	44.425394	44.374964	44.336759	44.308216	44.288837	44.269510	44.259676	44.220000	44.190570	44.161294	44.122303	44.080447	44.080000	44.053238	44.032605	44.013777	43.974357	43.962353	43.936806	43.906041	43.883833	43.872493	43.862857	43.854152	43.804662	43.745677	43.705284	43.649556	43.616080	43.604911	43.556646	43.530000	43.509748	43.448453	43.501787	43.555270	43.485866	43.443075	43.396602	43.338655	43.298624	43.259400	43.212346	43.189941	43.143710	43.085226	43.039302	42.997938	42.954724	42.933524	42.894051	42.865011	42.836723	42.817613	42.796873	42.757081	42.728470	42.708533	42.658733	42.619674	42.590229	42.570799	42.522187	42.483113	42.424364	42.385028	42.317814	42.267872	42.197167	42.174362	42.129975	42.083252	42.088569	42.069188	42.038906	41.998641	41.982736	41.974074	41.953256	41.902259	41.854047	41.821861	41.793907	41.753006	41.707392	41.675015	41.636128	41.591322	41.543569	41.486867	41.443426	41.391968	41.366496	41.376425	41.345064	41.299175	41.270470	41.243703	41.224319	41.207333	41.192510	41.160000	41.157854	41.126101	41.107084	41.086170	41.043577	40.974657	40.925363	40.856702	40.808331	40.769066	40.710000	40.690255	40.680588	40.641140	40.631055	40.602512	40.582239	40.562667	40.543777	40.502474	40.500000	40.476541	40.455576	40.412591	40.371582	40.317047	40.265614	40.205374	40.177354	40.138044	40.100755	40.071136	40.049185	40.012487	39.972863	39.940366	39.935071	39.940000	39.933321	39.908834	39.903936	39.905325	39.872598	39.850000	39.840744	39.802981	39.778017	39.720327	39.653802	39.613837	39.592391	39.570000	39.567840	39.534773	39.503052	39.454927	39.425883	39.400306	39.409538	39.378351	39.360132
volume_ventricle (ml)	58.000000	58.000000	58.000000	58.000000	58.000000	58.000000	58.000000	58.000000	57.883842	57.717583	57.556730	57.401567	57.252378	57.109446	56.973057	56.843494	56.721040	56.605981	56.498600	56.399063	56.301526	56.203122	56.104577	56.006615	55.909960	55.815338	55.723472	55.635089	55.550912	55.471666	55.398075	55.330866	55.270761	55.218486	55.174766	55.140325	55.115887	55.102179	55.099576	55.103222	55.110953	55.122266	55.136658	55.153625	55.172663	55.193269	55.214940	55.237173	55.259464	55.281310	55.302207	55.321651	55.339141	55.354171	55.366239	55.374842	55.379475	55.379197	55.370788	55.354136	55.329778	55.298249	55.260087	55.215828	55.166008	55.111163	55.051831	54.988546	54.921846	54.852267	54.780346	54.706618	54.631620	54.555889	54.479961	54.404371	54.326785	54.236939	54.135104	54.022693	53.901119	53.771796	53.636137	53.495555	53.351464	53.205277	53.058406	52.912267	52.768271	52.627833	52.492365	52.363281	52.241994	52.129918	52.028465	51.935883	51.845598	51.757340	51.671113	51.586918	51.504761	51.424643	51.346567	51.270537	51.196556	51.124626	51.054752	50.986935	50.921180	50.857488	50.795864	50.736310	50.678829	50.623424	50.570900	50.522048	50.476411	50.433527	50.392934	50.354170	50.316772	50.280278	50.244226	50.208154	50.171599	50.134099	50.095192	50.054416	50.011309	49.965407	49.916250	49.863375	49.806322	49.745370	49.680908	49.612891	49.541276	49.466017	49.387071	49.304394	49.217942	49.127669	49.033533	48.935489	48.833492	48.727499	48.617465	48.503347	48.385100	48.262679	48.136041	48.004496	47.852351	47.675204	47.476140	47.258244	47.024601	46.778296	46.522413	46.260038	45.994255	45.728150	45.464806	45.207310	44.958746	44.722198	44.500752	44.297493	44.115506	43.957874	43.826122	43.706552	43.594661	43.489700	43.390922	43.297581	43.208929	43.124219	43.042704	42.963636	42.886268	42.809853	42.733644	42.656893	42.578853	42.498778	42.415919	42.329530	42.238863	42.143449	42.044453	41.942496	41.838039	41.731540	41.623460	41.514259	41.404395	41.294330	41.184523	41.075433	40.967520	40.861245	40.757067	40.655445	40.556840	40.461711	40.370519	40.283722	40.201196	40.121343	40.043853	39.968522	39.895146	39.823519	39.753439	39.684701	39.617100	39.550433	39.484494	39.419080	39.353986	39.289009	39.223942	39.158584	39.092728	39.026172	38.958710	38.890539	38.822297	38.754034	38.685783	38.617583	38.549467	38.481473	38.413635	38.345991	38.278576	38.211425	38.144575	38.078061	38.011920	37.946187	37.880898	37.816089	37.751797	37.688056	37.625277	37.563731	37.503248	37.443655	37.384781	37.326453	37.268501	37.210754	37.153038	37.095183	37.037017	36.978368	36.919065	36.858937	36.797811	36.735515	36.671880	36.606731	36.539886	36.470592	36.398717	36.324578	36.248494	36.170783	36.091762	36.011751	35.931066	35.850026	35.768948	35.688151	35.607953	35.528672	35.450625	35.374131	35.299507	35.227072	35.157144	35.089679	35.019714	34.946245	34.870138	34.792260	34.713477	34.634658	34.556669	34.480376	34.406647	34.336349	34.270348	34.209511	34.154705	34.106798	34.066656	34.035145	34.013134	34.001488	34.000931	34.010676	34.029686	34.057030	34.091777	34.133000	34.179767	34.231149	34.286216	34.344038	34.403686	34.464230	34.524739	34.584285	34.641937	34.696765	34.747840	34.794232	34.835011	34.870147	34.902735	34.933371	34.962327	34.989879	35.016299	35.041862	35.066841	35.091510	35.116143	35.141013	35.166394	35.192560	35.219784	35.248341	35.278504	35.310547	35.344743	35.381367	35.421042	35.464541	35.511587	35.561866	35.615066	35.670873	35.728976	35.789060	35.850812	35.913921	35.978072	36.042952	36.108249	36.173649	36.238840	36.303508	36.367341	36.430025	36.491247	36.551587	36.612116	36.672838	36.733748	36.794844	36.856121	36.917577	36.979207	37.041009	37.102978	37.165112	37.227406	37.289857	37.352462	37.415217	37.478119	37.541164	37.604349	37.667672	37.731528	37.796134	37.861377	37.927143	37.993321	38.059797	38.126459	38.193193	38.259887	38.326429	38.392705	38.458602	38.524008	38.588810	38.652895	38.716151	38.778464	38.839722	38.899750	38.957025	39.011305	39.063089	39.112879	39.161175	39.208479	39.255291	39.302113	39.349444	39.397787	39.447642	39.499509	39.553890	39.611286	39.672197	39.737124	39.806569	39.881032	39.961773	40.056238	40.165035	40.286703	40.419782	40.562810	40.714328	40.872874	41.036989	41.205210	41.376078	41.548131	41.719910	41.889953	42.056800	42.218990	42.375063	42.523557	42.663013	42.793553	42.922407	43.050522	43.177727	43.303853	43.428729	43.552183	43.674047	43.794148	43.912318	44.028384	44.142177	44.253527	44.362261	44.468211	44.571206	44.671075	44.767647	44.860753	44.950198	45.035991	45.118472	45.197995	45.274912	45.349575	45.422338	45.493553	45.563573	45.632750	45.701438	45.769990	45.838757	45.908093	45.978350	46.049882	46.123041	46.198180	46.275651	46.355675	46.437993	46.522293	46.608261	46.695587	46.783959	46.873064	46.962592	47.052230	47.141667	47.230591	47.318690	47.405653	47.491167	47.574921	47.656604	47.735902	47.812506	47.886102	47.957032	48.025970	48.093103	48.158619	48.222704	48.285546	48.347331	48.408249	48.468484	48.528226	48.587660	48.646975	48.706357	48.765995	48.826074	48.886782	48.948307	49.010836	49.074561	49.139859	49.206686	49.274777	49.343872	49.413708	49.484023	49.554553	49.625037	49.695213	49.764817	49.833588	49.901263	49.967580	50.032276	50.095089	50.155757	50.214017	50.269606	50.322290	50.372362	50.420177	50.465998	50.510084	50.552697	50.594098	50.634548	50.674308	50.713639	50.752802	50.792058	50.831668	50.871892	50.912993	50.955231	50.998866	51.044161	51.091375	51.140866	51.193337	51.248567	51.306175	51.365779	51.426999	51.489453	51.552760	51.616538	51.680406	51.743983	51.806887	51.868738	51.929153	51.987752	52.044154	52.097976	52.148838	52.196358	52.240336	52.281410	52.319975	52.356375	52.390954	52.424055	52.456022	52.487197	52.517924	52.548547	52.579408	52.610852	52.643222	52.676862	52.712113	52.749321	52.788829	52.830979	52.876115	52.924696	52.977025	53.032887	53.092049	53.154279	53.219345	53.287016	53.357059	53.429241	53.503332	53.579099	53.656310	53.734733	53.814136	53.894286	53.974953	54.055903	54.136906	54.217728	54.301139	54.390536	54.485072	54.583879	54.686087	54.790828	54.897234	55.004435	55.111563	55.217749	55.322124	55.423820	55.521968	55.615699	55.704145	55.786437	55.861705	55.929083	55.987717	56.040305	56.089493	56.135607	56.178973	56.219919	56.258772	56.295857	56.331502	56.366033	56.399778	56.433063	56.466214	56.499559	56.533423	56.568135	56.604020	56.641406	56.680619	56.721989	56.765759	56.811689	56.859435	56.908651	56.958993	57.010116	57.061675	57.113326	57.164725	57.215526	57.265385	57.313958	57.360899	57.405863	57.448508	57.488486	57.525455	57.559069	57.589272	57.618659	57.647831	57.676663	57.705030	57.732808	57.759872	57.786099	57.811363	57.835540	57.858507	57.880138	57.900308	57.918895	57.935772	57.950816	57.963903	57.974907	57.983705	57.990497	57.996881	58.000000	58.000000	58.000000	58.000000	58.000000	58.000000	58.000000	58.000000	58.000000	58.000000	58.000000	58.000000	58.000000	58.000000	58.000000	58.000000	58.000000	58.000000	58.000000	58.000000	58.000000	57.993549	57.966414	57.936419	57.904332	57.870918	57.836944	57.803177	57.770382	57.739326	57.710776	57.685498	57.664258	57.647823	57.636959	57.632433	57.632353	57.632398	57.632532	57.632802	57.633257	57.633943	57.634910	57.636204	57.637874	57.639968	57.642534	57.645619	57.649272	57.653540	57.658471	57.664114	57.670515	57.677723	57.685787
flow_aorta_proximal (ml/s)	-0.628000	-0.502158	-0.376316	-0.250474	-0.124632	0.001211	0.127053	0.252895	0.378737	0.504579	0.630421	0.756263	0.882105	1.007947	1.133789	1.259632	1.385474	1.511316	1.637158	1.763000	1.854150	1.945300	2.036450	2.127600	2.218750	2.309900	2.401050	2.492200	2.583350	2.674500	2.765650	2.856800	2.947950	3.039100	3.130250	3.221400	3.312550	3.403700	3.494850	3.586000	4.466150	5.346300	6.226450	7.106600	7.986750	8.866900	9.747050	10.627200	11.507350	12.387500	13.267650	14.147800	15.027950	15.908100	16.788250	17.668400	18.548550	19.428700	20.308850	21.189000	22.954850	24.720700	26.486550	28.252400	30.018250	31.784100	33.549950	35.315800	37.081650	38.847500	40.613350	42.379200	44.145050	45.910900	47.676750	49.442600	51.208450	52.974300	54.740150	56.506000	58.021895	59.537789	61.053684	62.569579	64.085474	65.601368	67.117263	68.633158	70.149053	71.664947	73.180842	74.696737	76.212632	77.728526	79.244421	80.760316	82.276211	83.792105	85.308000	86.328300	87.348600	88.368900	89.389200	90.409500	91.429800	92.450100	93.470400	94.490700	95.511000	96.531300	97.551600	98.571900	99.592200	100.612500	101.632800	102.653100	103.673400	104.693700	105.714000	106.273850	106.833700	107.393550	107.953400	108.513250	109.073100	109.632950	110.192800	110.752650	111.312500	111.872350	112.432200	112.992050	113.551900	114.111750	114.671600	115.231450	115.791300	116.351150	116.911000	117.093250	117.275500	117.457750	117.640000	117.822250	118.004500	118.186750	118.369000	118.551250	118.733500	118.915750	119.098000	119.280250	119.462500	119.644750	119.827000	120.009250	120.191500	120.373750	120.556000	120.528368	120.500737	120.473105	120.445474	120.417842	120.390211	120.362579	120.334947	120.307316	120.279684	120.252053	120.224421	120.196789	120.169158	120.141526	120.113895	120.086263	120.058632	120.031000	119.776250	119.521500	119.266750	119.012000	118.757250	118.502500	118.247750	117.993000	117.738250	117.483500	117.228750	116.974000	116.719250	116.464500	116.209750	115.955000	115.700250	115.445500	115.190750	114.936000	114.317000	113.698000	113.079000	112.460000	111.841000	111.222000	110.603000	109.984000	109.365000	108.746000	108.127000	107.508000	106.889000	106.270000	105.651000	105.032000	104.413000	103.794000	103.175000	102.556000	102.107800	101.659600	101.211400	100.763200	100.315000	99.866800	99.418600	98.970400	98.522200	98.074000	97.625800	97.177600	96.729400	96.281200	95.833000	95.384800	94.936600	94.488400	94.040200	93.592000	92.760789	91.929579	91.098368	90.267158	89.435947	88.604737	87.773526	86.942316	86.111105	85.279895	84.448684	83.617474	82.786263	81.955053	81.123842	80.292632	79.461421	78.630211	77.799000	77.037200	76.275400	75.513600	74.751800	73.990000	73.228200	72.466400	71.704600	70.942800	70.181000	69.419200	68.657400	67.895600	67.133800	66.372000	65.610200	64.848400	64.086600	63.324800	62.563000	61.479750	60.396500	59.313250	58.230000	57.146750	56.063500	54.980250	53.897000	52.813750	51.730500	50.647250	49.564000	48.480750	47.397500	46.314250	45.231000	44.147750	43.064500	41.981250	40.898000	38.176895	35.455789	32.734684	30.013579	27.292474	24.571368	21.850263	19.129158	16.408053	13.686947	10.965842	8.244737	5.523632	2.802526	0.081421	-2.639684	-5.360789	-8.081895	-10.803000	-12.108500	-13.414000	-14.719500	-16.025000	-17.330500	-18.636000	-19.941500	-21.247000	-22.552500	-23.858000	-25.163500	-26.469000	-27.774500	-29.080000	-30.385500	-31.691000	-32.996500	-34.302000	-35.607500	-36.913000	-35.890000	-34.867000	-33.844000	-32.821000	-31.798000	-30.775000	-29.752000	-28.729000	-27.706000	-26.683000	-25.660000	-24.637000	-23.614000	-22.591000	-21.568000	-20.545000	-19.522000	-18.499000	-17.476000	-16.453000	-15.801250	-15.149500	-14.497750	-13.846000	-13.194250	-12.542500	-11.890750	-11.239000	-10.587250	-9.935500	-9.283750	-8.632000	-7.980250	-7.328500	-6.676750	-6.025000	-5.373250	-4.721500	-4.069750	-3.418000	-3.094263	-2.770526	-2.446789	-2.123053	-1.799316	-1.475579	-1.151842	-0.828105	-0.504368	-0.180632	0.143105	0.466842	0.790579	1.114316	1.438053	1.761789	2.085526	2.409263	2.733000	2.967800	3.202600	3.437400	3.672200	3.907000	4.141800	4.376600	4.611400	4.846200	5.081000	5.315800	5.550600	5.785400	6.020200	6.255000	6.489800	6.724600	6.959400	7.194200	7.429000	7.526800	7.624600	7.722400	7.820200	7.918000	8.015800	8.113600	8.211400	8.309200	8.407000	8.504800	8.602600	8.700400	8.798200	8.896000	8.993800	9.091600	9.189400	9.287200	9.385000	9.368650	9.352300	9.335950	9.319600	9.303250	9.286900	9.270550	9.254200	9.237850	9.221500	9.205150	9.188800	9.172450	9.156100	9.139750	9.123400	9.107050	9.090700	9.074350	9.058000	8.844105	8.630211	8.416316	8.202421	7.988526	7.774632	7.560737	7.346842	7.132947	6.919053	6.705158	6.491263	6.277368	6.063474	5.849579	5.635684	5.421789	5.207895	4.994000	4.863950	4.733900	4.603850	4.473800	4.343750	4.213700	4.083650	3.953600	3.823550	3.693500	3.563450	3.433400	3.303350	3.173300	3.043250	2.913200	2.783150	2.653100	2.523050	2.393000	2.427250	2.461500	2.495750	2.530000	2.564250	2.598500	2.632750	2.667000	2.701250	2.735500	2.769750	2.804000	2.838250	2.872500	2.906750	2.941000	2.975250	3.009500	3.043750	3.078000	3.071050	3.064100	3.057150	3.050200	3.043250	3.036300	3.029350	3.022400	3.015450	3.008500	3.001550	2.994600	2.987650	2.980700	2.973750	2.966800	2.959850	2.952900	2.945950	2.939000	2.825263	2.711526	2.597789	2.484053	2.370316	2.256579	2.142842	2.029105	1.915368	1.801632	1.687895	1.574158	1.460421	1.346684	1.232947	1.119211	1.005474	0.891737	0.778000	0.937750	1.097500	1.257250	1.417000	1.576750	1.736500	1.896250	2.056000	2.215750	2.375500	2.535250	2.695000	2.854750	3.014500	3.174250	3.334000	3.493750	3.653500	3.813250	3.973000	3.906350	3.839700	3.773050	3.706400	3.639750	3.573100	3.506450	3.439800	3.373150	3.306500	3.239850	3.173200	3.106550	3.039900	2.973250	2.906600	2.839950	2.773300	2.706650	2.640000	2.607211	2.574421	2.541632	2.508842	2.476053	2.443263	2.410474	2.377684	2.344895	2.312105	2.279316	2.246526	2.213737	2.180947	2.148158	2.115368	2.082579	2.049789	2.017000	2.085750	2.154500	2.223250	2.292000	2.360750	2.429500	2.498250	2.567000	2.635750	2.704500	2.773250	2.842000	2.910750	2.979500	3.048250	3.117000	3.185750	3.254500	3.323250	3.392000	3.402900	3.413800	3.424700	3.435600	3.446500	3.457400	3.468300	3.479200	3.490100	3.501000	3.511900	3.522800	3.533700	3.544600	3.555500	3.566400	3.577300	3.588200	3.599100	3.610000	3.482250	3.354500	3.226750	3.099000	2.971250	2.843500	2.715750	2.588000	2.460250	2.332500	2.204750	2.077000	1.949250	1.821500	1.693750	1.566000	1.438250	1.310500	1.182750	1.055000	0.982474	0.909947	0.837421	0.764895	0.692368	0.619842	0.547316	0.474789	0.402263	0.329737	0.257211	0.184684	0.112158	0.039632	-0.032895	-0.105421	-0.177947	-0.250474	-0.323000	-0.314650	-0.306300	-0.297950	-0.289600	-0.281250	-0.272900	-0.264550	-0.256200	-0.247850	-0.239500	-0.231150	-0.222800	-0.214450	-0.206100	-0.197750	-0.189400	-0.181050	-0.172700	-0.164350	-0.156000	-0.308850	-0.461700	-0.614550	-0.767400	-0.920250	1.442000	1.338500	1.235000	1.131500	1.028000	0.924500	0.821000	0.717500	0.614000	0.510500	0.407000	0.303500	0.200000	0.096500	-0.007000	-0.110500	-0.214000	-0.317500	-0.421000	-0.524500

Subject FP#4 stress
time (s)	0.000000	0.001000	0.002000	0.003000	0.004000	0.005000	0.006000	0.007000	0.008000	0.009000	0.010000	0.011000	0.012000	0.013000	0.014000	0.015000	0.016000	0.017000	0.018000	0.019000	0.020000	0.021000	0.022000	0.023000	0.024000	0.025000	0.026000	0.027000	0.028000	0.029000	0.030000	0.031000	0.032000	0.033000	0.034000	0.035000	0.036000	0.037000	0.038000	0.039000	0.040000	0.041000	0.042000	0.043000	0.044000	0.045000	0.046000	0.047000	0.048000	0.049000	0.050000	0.051000	0.052000	0.053000	0.054000	0.055000	0.056000	0.057000	0.058000	0.059000	0.060000	0.061000	0.062000	0.063000	0.064000	0.065000	0.066000	0.067000	0.068000	0.069000	0.070000	0.071000	0.072000	0.073000	0.074000	0.075000	0.076000	0.077000	0.078000	0.079000	0.080000	0.081000	0.082000	0.083000	0.084000	0.085000	0.086000	0.087000	0.088000	0.089000	0.090000	0.091000	0.092000	0.093000	0.094000	0.095000	0.096000	0.097000	0.098000	0.099000	0.100000	0.101000	0.102000	0.103000	0.104000	0.105000	0.106000	0.107000	0.108000	0.109000	0.110000	0.111000	0.112000	0.113000	0.114000	0.115000	0.116000	0.117000	0.118000	0.119000	0.120000	0.121000	0.122000	0.123000	0.124000	0.125000	0.126000	0.127000	0.128000	0.129000	0.130000	0.131000	0.132000	0.133000	0.134000	0.135000	0.136000	0.137000	0.138000	0.139000	0.140000	0.141000	0.142000	0.143000	0.144000	0.145000	0.146000	0.147000	0.148000	0.149000	0.150000	0.151000	0.152000	0.153000	0.154000	0.155000	0.156000	0.157000	0.158000	0.159000	0.160000	0.161000	0.162000	0.163000	0.164000	0.165000	0.166000	0.167000	0.168000	0.169000	0.170000	0.171000	0.172000	0.173000	0.174000	0.175000	0.176000	0.177000	0.178000	0.179000	0.180000	0.181000	0.182000	0.183000	0.184000	0.185000	0.186000	0.187000	0.188000	0.189000	0.190000	0.191000	0.192000	0.193000	0.194000	0.195000	0.196000	0.197000	0.198000	0.199000	0.200000	0.201000	0.202000	0.203000	0.204000	0.205000	0.206000	0.207000	0.208000	0.209000	0.210000	0.211000	0.212000	0.213000	0.214000	0.215000	0.216000	0.217000	0.218000	0.219000	0.220000	0.221000	0.222000	0.223000	0.224000	0.225000	0.226000	0.227000	0.228000	0.229000	0.230000	0.231000	0.232000	0.233000	0.234000	0.235000	0.236000	0.237000	0.238000	0.239000	0.240000	0.241000	0.242000	0.243000	0.244000	0.245000	0.246000	0.247000	0.248000	0.249000	0.250000	0.251000	0.252000	0.253000	0.254000	0.255000	0.256000	0.257000	0.258000	0.259000	0.260000	0.261000	0.262000	0.263000	0.264000	0.265000	0.266000	0.267000	0.268000	0.269000	0.270000	0.271000	0.272000	0.273000	0.274000	0.275000	0.276000	0.277000	0.278000	0.279000	0.280000	0.281000	0.282000	0.283000	0.284000	0.285000	0.286000	0.287000	0.288000	0.289000	0.290000	0.291000	0.292000	0.293000	0.294000	0.295000	0.296000	0.297000	0.298000	0.299000	0.300000	0.301000	0.302000	0.303000	0.304000	0.305000	0.306000	0.307000	0.308000	0.309000	0.310000	0.311000	0.312000	0.313000	0.314000	0.315000	0.316000	0.317000	0.318000	0.319000	0.320000	0.321000	0.322000	0.323000	0.324000	0.325000	0.326000	0.327000	0.328000	0.329000	0.330000	0.331000	0.332000	0.333000	0.334000	0.335000	0.336000	0.337000	0.338000	0.339000	0.340000	0.341000	0.342000	0.343000	0.344000	0.345000	0.346000	0.347000	0.348000	0.349000	0.350000	0.351000	0.352000	0.353000	0.354000	0.355000	0.356000	0.357000	0.358000	0.359000	0.360000	0.361000	0.362000	0.363000	0.364000	0.365000	0.366000	0.367000	0.368000	0.369000	0.370000	0.371000	0.372000	0.373000	0.374000	0.375000	0.376000	0.377000	0.378000	0.379000	0.380000	0.381000	0.382000	0.383000	0.384000	0.385000	0.386000	0.387000	0.388000	0.389000	0.390000	0.391000	0.392000	0.393000	0.394000	0.395000	0.396000	0.397000	0.398000	0.399000	0.400000	0.401000	0.402000	0.403000	0.404000	0.405000	0.406000	0.407000	0.408000	0.409000	0.410000	0.411000	0.412000	0.413000	0.414000	0.415000	0.416000	0.417000	0.418000	0.419000	0.420000	0.421000	0.422000	0.423000	0.424000	0.425000	0.426000	0.427000	0.428000	0.429000	0.430000	0.431000	0.432000	0.433000	0.434000	0.435000	0.436000	0.437000	0.438000	0.439000	0.440000	0.441000	0.442000	0.443000	0.444000	0.445000	0.446000	0.447000	0.448000	0.449000	0.450000	0.451000	0.452000	0.453000	0.454000	0.455000	0.456000	0.457000	0.458000	0.459000	0.460000	0.461000	0.462000	0.463000	0.464000	0.465000	0.466000	0.467000	0.468000	0.469000	0.470000	0.471000	0.472000	0.473000	0.474000	0.475000	0.476000	0.477000	0.478000	0.479000	0.480000	0.481000	0.482000	0.483000	0.484000	0.485000	0.486000	0.487000	0.488000	0.489000	0.490000	0.491000	0.492000	0.493000	0.494000	0.495000	0.496000	0.497000	0.498000	0.499000	0.500000	0.501000	0.502000	0.503000	0.504000	0.505000	0.506000	0.507000	0.508000	0.509000	0.510000	0.511000	0.512000	0.513000	0.514000	0.515000	0.516000	0.517000	0.518000	0.519000	0.520000	0.521000	0.522000	0.523000	0.524000	0.525000	0.526000
pressure_ventricle (mmHg)	5.390000	5.460000	5.420000	5.400000	5.430000	5.410000	5.410000	5.480000	5.470000	5.520000	5.620000	5.640000	5.710000	5.860000	5.910000	6.040000	6.260000	6.370000	6.550000	6.770000	6.980000	7.200000	7.490000	7.710000	8.000000	8.380000	8.670000	9.040000	9.510000	9.970000	10.500000	11.140000	11.800000	12.570000	13.470000	14.370000	15.400000	16.610000	17.850000	19.230000	20.750000	22.310000	24.050000	25.910000	27.770000	29.750000	31.880000	33.980000	36.210000	38.470000	40.700000	42.990000	45.310000	47.520000	49.780000	52.030000	54.200000	56.360000	58.570000	60.610000	62.670000	64.710000	66.660000	68.580000	70.490000	72.330000	74.180000	76.000000	77.710000	79.450000	81.220000	82.920000	84.740000	86.720000	88.730000	90.950000	93.350000	95.780000	98.290000	100.770000	103.090000	105.330000	107.490000	109.370000	111.190000	112.840000	114.210000	115.510000	116.610000	117.460000	118.190000	118.810000	119.260000	119.700000	120.160000	120.550000	121.030000	121.550000	122.010000	122.550000	123.120000	123.560000	124.050000	124.550000	124.930000	125.380000	125.880000	126.270000	126.680000	127.100000	127.390000	127.710000	128.010000	128.220000	128.470000	128.660000	128.660000	128.730000	128.740000	128.610000	128.450000	128.260000	127.970000	127.680000	127.430000	127.050000	126.760000	126.450000	126.060000	125.750000	125.450000	125.050000	124.760000	124.480000	124.110000	123.820000	123.540000	123.210000	122.940000	122.710000	122.380000	122.130000	121.900000	121.600000	121.460000	121.290000	121.070000	120.990000	120.900000	120.770000	120.720000	120.690000	120.540000	120.520000	120.530000	120.450000	120.510000	120.550000	120.560000	120.650000	120.750000	120.770000	120.870000	121.010000	121.030000	121.140000	121.280000	121.330000	121.490000	121.670000	121.750000	121.930000	122.100000	122.230000	122.430000	122.610000	122.690000	122.840000	123.010000	123.090000	123.270000	123.470000	123.560000	123.750000	123.930000	124.010000	124.190000	124.360000	124.470000	124.660000	124.850000	124.960000	125.170000	125.390000	125.500000	125.700000	125.920000	126.030000	126.240000	126.420000	126.480000	126.670000	126.790000	126.860000	127.000000	127.100000	127.100000	127.210000	127.300000	127.280000	127.380000	127.440000	127.390000	127.410000	127.420000	127.320000	127.290000	127.250000	127.090000	127.030000	126.920000	126.720000	126.620000	126.460000	126.180000	126.000000	125.790000	125.490000	125.250000	124.950000	124.530000	124.210000	123.850000	123.350000	122.940000	122.500000	121.920000	121.440000	120.890000	120.230000	119.650000	119.030000	118.310000	117.690000	117.000000	116.220000	115.510000	114.770000	113.900000	113.140000	112.340000	111.450000	110.670000	109.830000	108.880000	108.080000	107.190000	106.180000	105.240000	104.250000	103.120000	102.030000	100.870000	99.550000	98.250000	96.860000	95.250000	93.670000	92.000000	90.140000	88.300000	86.410000	84.340000	82.350000	80.300000	78.120000	76.000000	73.890000	71.650000	69.560000	67.430000	65.210000	63.100000	60.960000	58.740000	56.650000	54.500000	52.170000	49.890000	47.530000	45.010000	42.580000	40.160000	37.720000	35.460000	33.270000	31.120000	29.180000	27.320000	25.430000	23.720000	22.070000	20.400000	18.930000	17.520000	16.040000	14.740000	13.460000	12.150000	11.000000	9.910000	8.760000	7.810000	6.870000	5.870000	5.060000	4.250000	3.420000	2.740000	2.040000	1.260000	0.650000	0.030000	-0.660000	-1.200000	-1.760000	-2.380000	-2.830000	-3.300000	-3.840000	-4.200000	-4.600000	-5.050000	-5.380000	-5.660000	-6.030000	-6.260000	-6.490000	-6.770000	-6.920000	-7.100000	-7.290000	-7.360000	-7.440000	-7.590000	-7.580000	-7.550000	-7.620000	-7.520000	-7.450000	-7.450000	-7.300000	-7.120000	-7.050000	-6.810000	-6.600000	-6.490000	-6.230000	-6.000000	-5.850000	-5.580000	-5.350000	-5.160000	-4.840000	-4.590000	-4.400000	-4.100000	-3.810000	-3.620000	-3.310000	-3.020000	-2.820000	-2.490000	-2.210000	-2.040000	-1.740000	-1.500000	-1.340000	-1.050000	-0.790000	-0.640000	-0.410000	-0.170000	-0.050000	0.230000	0.440000	0.550000	0.810000	1.040000	1.190000	1.430000	1.640000	1.750000	2.010000	2.240000	2.360000	2.570000	2.770000	2.860000	3.080000	3.250000	3.320000	3.560000	3.680000	3.740000	3.940000	4.070000	4.110000	4.280000	4.390000	4.420000	4.590000	4.720000	4.760000	4.940000	5.110000	5.150000	5.330000	5.440000	5.500000	5.690000	5.810000	5.820000	5.970000	6.090000	6.090000	6.210000	6.270000	6.240000	6.350000	6.440000	6.430000	6.530000	6.550000	6.510000	6.600000	6.660000	6.630000	6.720000	6.790000	6.720000	6.820000	6.870000	6.840000	6.940000	6.990000	6.970000	7.100000	7.170000	7.170000	7.290000	7.320000	7.250000	7.320000	7.380000	7.330000	7.440000	7.500000	7.450000	7.500000	7.520000	7.470000	7.550000	7.550000	7.460000	7.510000	7.520000	7.410000	7.450000	7.440000	7.350000	7.400000	7.370000	7.270000	7.270000	7.250000	7.140000	7.140000	7.120000	7.010000	7.040000	6.980000	6.870000	6.880000	6.850000	6.740000	6.780000	6.740000	6.600000	6.610000	6.580000	6.440000	6.460000	6.410000	6.310000	6.350000	6.320000	6.210000	6.250000	6.210000	6.100000	6.130000	6.120000	6.000000	6.050000	6.030000	5.900000	5.910000	5.870000	5.770000	5.780000	5.740000	5.610000	5.630000	5.590000	5.490000	5.540000	5.520000	5.410000	5.410000	5.420000	5.330000	5.360000	5.370000	5.300000	5.360000	5.350000
volume_ventricle (ml)	55.647644	55.691799	55.734994	55.780622	55.828604	55.877822	55.927157	55.975493	56.021710	56.064692	56.103319	56.136475	56.163040	56.181898	56.191930	56.192293	56.184333	56.169120	56.147506	56.120345	56.088487	56.052786	56.014094	55.973263	55.931145	55.888592	55.846457	55.805593	55.764392	55.713841	55.655030	55.590282	55.521919	55.452263	55.383637	55.318362	55.258761	55.207155	55.165868	55.137222	55.123538	55.124116	55.130718	55.141848	55.156553	55.173882	55.192883	55.212603	55.232092	55.250397	55.266567	55.279649	55.288692	55.292744	55.291782	55.287462	55.280116	55.270022	55.257456	55.242698	55.226023	55.207711	55.188038	55.167283	55.145722	55.123634	55.101297	55.077194	55.048953	55.016802	54.980993	54.941779	54.899411	54.854141	54.806222	54.755905	54.703443	54.649087	54.593090	54.535704	57.000000	56.769290	56.538258	56.306905	56.075231	55.843237	55.610924	55.378292	55.145341	54.912074	54.678489	54.444589	54.210373	53.975842	53.740327	53.500461	53.256768	53.010422	52.762599	52.514474	52.267221	52.022015	51.780030	51.542443	51.310428	51.085159	50.867812	50.659560	50.459798	50.266709	50.079447	49.897162	49.719009	49.544140	49.371707	49.200863	49.030760	48.860552	48.689391	48.516430	48.340820	48.162326	47.983565	47.804899	47.626269	47.447618	47.268888	47.090019	46.910954	46.731635	46.552004	46.372001	46.191569	46.010650	45.829193	45.650120	45.474989	45.302554	45.131570	44.960792	44.788975	44.614872	44.437239	44.254831	44.066401	43.870706	43.666499	43.452535	43.224906	42.972210	42.697148	42.404190	42.097808	41.782472	41.462655	41.142828	40.827461	40.521026	40.227993	39.952836	39.700023	39.473987	39.270062	39.080960	38.904227	38.737410	38.578055	38.423709	38.271919	38.120230	37.966191	37.807346	37.641242	37.465427	37.277446	37.074237	36.853052	36.616459	36.367475	36.109115	35.844396	35.576334	35.307946	35.042247	34.782254	34.530983	34.291450	34.066672	33.859580	33.662922	33.470614	33.282762	33.099474	32.920855	32.747012	32.578051	32.414079	32.255203	32.101528	31.953161	31.810209	31.672778	31.539558	31.405626	31.271610	31.138717	31.008157	30.881136	30.758864	30.642548	30.533397	30.432619	30.341422	30.261014	30.192604	30.137335	30.091249	30.050782	30.015043	29.983138	29.954174	29.927256	29.901492	29.875989	29.849852	29.822189	29.792107	29.758711	29.721109	29.677994	29.627941	29.571956	29.511218	29.446909	29.380209	29.312297	29.244355	29.177562	29.113099	29.052147	28.995886	28.945495	28.902116	28.864377	28.830558	28.799915	28.771706	28.745187	28.719617	28.694251	28.668346	28.641160	28.611950	28.579972	28.544483	28.504742	28.458383	28.400619	28.332892	28.257099	28.175137	28.088901	28.000288	27.911195	27.823518	27.739153	27.659998	27.587948	27.524899	27.472523	27.423346	27.373521	27.323808	27.274968	27.227762	27.182950	27.141293	27.103551	27.070484	27.042855	27.021422	27.006946	27.000189	27.000887	27.006233	27.015704	27.028959	27.045661	27.065469	27.088046	27.113051	27.140146	27.168993	27.199250	27.230581	27.262645	27.295366	27.336341	27.387986	27.448645	27.516660	27.590376	27.668135	27.748282	27.829159	27.909111	27.986481	28.059611	28.126847	28.186530	28.238341	28.285482	28.328940	28.369530	28.408068	28.445368	28.482245	28.519513	28.557988	28.598485	28.641818	28.688802	28.740251	28.797139	28.863657	28.940161	29.025024	29.116619	29.213316	29.313488	29.415506	29.517743	29.618571	29.716361	29.809486	29.896317	29.975226	30.045969	30.111626	30.173182	30.231485	30.287382	30.341719	30.395344	30.449104	30.503847	30.560420	30.619670	30.682443	30.749588	30.821826	30.897211	30.975001	31.055459	31.138847	31.225425	31.315457	31.409203	31.506925	31.608885	31.715344	31.826565	31.942809	32.064338	32.195364	32.343759	32.507409	32.683818	32.870494	33.064941	33.264665	33.467173	33.669969	33.870559	34.066450	34.255146	34.434153	34.601276	34.760242	34.913696	35.062652	35.208127	35.351136	35.492694	35.633817	35.775519	35.918817	36.064727	36.214262	36.368439	36.528274	36.694105	36.864711	37.039548	37.218110	37.399886	37.584370	37.771052	37.959425	38.148980	38.339209	38.529603	38.719654	38.908854	39.096754	39.283954	39.470948	39.657987	39.845325	40.033214	40.221906	40.411655	40.602713	40.795332	40.989766	41.186268	41.385089	41.586482	41.794859	42.016580	42.248708	42.488085	42.731553	42.975957	43.218138	43.454939	43.683205	43.899777	44.101498	44.285212	44.447762	44.586637	44.708681	44.818286	44.917652	45.008978	45.094464	45.176310	45.256716	45.337882	45.422007	45.511291	45.607935	45.714137	45.832098	45.968680	46.130391	46.312753	46.511103	46.720780	46.937123	47.155470	47.371160	47.579533	47.775926	47.955677	48.114127	48.246613	48.349740	48.435325	48.509199	48.573628	48.630883	48.683230	48.732938	48.782276	48.833511	48.888912	48.950746	49.021283	49.102790	49.197536	49.320470	49.488864	49.696018	49.934932	50.198607	50.480041	50.772237	51.068193	51.360911	51.643389	51.908629	52.149630	52.359392	52.533721	52.695753	52.852158	53.002867	53.147808	53.286912	53.420107	53.547323	53.668490	53.783537	53.892394	53.994990	54.091255	54.181118	54.265209	54.344763	54.420175	54.491833	54.560126	54.625441	54.688167	54.748692	54.807402	54.864687	54.920935	54.976532	55.031868	55.087217	55.141829	55.195471	55.248122	55.299758	55.350357	55.399898	55.448358	55.495714	55.541945	55.587028	55.630940	55.673660	55.715166	55.757357
flow_aorta_proximal (ml/s)	-8.384357	-8.449143	-8.513929	-8.578714	-8.643500	-8.708286	-8.773071	-8.837857	-8.902643	-8.967429	-9.032214	-9.097000	-9.326500	-9.556000	-9.785500	-10.015000	-10.244500	-10.474000	-10.703500	-10.933000	-11.162500	-11.392000	-11.621500	-11.851000	-12.080500	-12.310000	-12.264000	-12.218000	-12.172000	-12.126000	-12.080000	-12.034000	-11.988000	-11.942000	-11.896000	-11.850000	-11.804000	-11.758000	-11.712000	-11.666000	-11.517385	-11.368769	-11.220154	-11.071538	-10.922923	-10.774308	-10.625692	-10.477077	-10.328462	-10.179846	-10.031231	-9.882615	-9.734000	-10.151143	-10.568286	-10.985429	-11.402571	-11.819714	-12.236857	-12.654000	37.606000	39.589000	41.572000	43.555000	45.538000	47.521000	49.504000	51.487000	53.470000	55.453000	57.436000	59.419000	61.402000	63.385000	65.368000	68.857429	72.346857	75.836286	79.325714	82.815143	86.304571	89.794000	93.283429	96.772857	100.262286	103.751714	107.241143	110.730571	114.220000	117.583692	120.947385	124.311077	127.674769	131.038462	134.402154	137.765846	141.129538	144.493231	147.856923	151.220615	154.584308	157.948000	160.139071	162.330143	164.521214	166.712286	168.903357	171.094429	173.285500	175.476571	177.667643	179.858714	182.049786	184.240857	186.431929	188.623000	188.514929	188.406857	188.298786	188.190714	188.082643	187.974571	187.866500	187.758429	187.650357	187.542286	187.434214	187.326143	187.218071	187.110000	185.965571	184.821143	183.676714	182.532286	181.387857	180.243429	179.099000	177.954571	176.810143	175.665714	174.521286	173.376857	172.232429	171.088000	169.429500	167.771000	166.112500	164.454000	162.795500	161.137000	159.478500	157.820000	156.161500	154.503000	152.844500	151.186000	149.527500	147.869000	145.582846	143.296692	141.010538	138.724385	136.438231	134.152077	131.865923	129.579769	127.293615	125.007462	122.721308	120.435154	118.149000	116.377429	114.605857	112.834286	111.062714	109.291143	107.519571	105.748000	103.976429	102.204857	100.433286	98.661714	96.890143	95.118571	93.347000	91.539143	89.731286	87.923429	86.115571	84.307714	82.499857	80.692000	78.884143	77.076286	75.268429	73.460571	71.652714	69.844857	68.037000	67.101286	66.165571	65.229857	64.294143	63.358429	62.422714	61.487000	60.551286	59.615571	58.679857	57.744143	56.808429	55.872714	54.937000	54.072846	53.208692	52.344538	51.480385	50.616231	49.752077	48.887923	48.023769	47.159615	46.295462	45.431308	44.567154	43.703000	43.005214	42.307429	41.609643	40.911857	40.214071	39.516286	38.818500	38.120714	37.422929	36.725143	36.027357	35.329571	34.631786	33.934000	32.540714	31.147429	29.754143	28.360857	26.967571	25.574286	24.181000	22.787714	21.394429	20.001143	18.607857	17.214571	15.821286	14.428000	12.274857	10.121714	7.968571	5.815429	3.662286	1.509143	-0.644000	-2.797143	-4.950286	-7.103429	-9.256571	-11.409714	-13.562857	-15.716000	-19.218429	-22.720857	-26.223286	-29.725714	-33.228143	-36.730571	-40.233000	-43.735429	-47.237857	-50.740286	-54.242714	-57.745143	-61.247571	-64.750000	-65.022385	-65.294769	-65.567154	-65.839538	-66.111923	-66.384308	-66.656692	-66.929077	-67.201462	-67.473846	-67.746231	-68.018615	-68.291000	-66.324071	-64.357143	-62.390214	-60.423286	-58.456357	-56.489429	-54.522500	-52.555571	-50.588643	-48.621714	-46.654786	-44.687857	-42.720929	-40.754000	-39.151214	-37.548429	-35.945643	-34.342857	-32.740071	-31.137286	-29.534500	-27.931714	-26.328929	-24.726143	-23.123357	-21.520571	-19.917786	-18.315000	-17.096714	-15.878429	-14.660143	-13.441857	-12.223571	-11.005286	-9.787000	-8.568714	-7.350429	-6.132143	-4.913857	-3.695571	-2.477286	-1.259000	-0.953143	-0.647286	-0.341429	-0.035571	0.270286	0.576143	0.882000	1.187857	1.493714	1.799571	2.105429	2.411286	2.717143	3.023000	2.953615	2.884231	2.814846	2.745462	2.676077	2.606692	2.537308	2.467923	2.398538	2.329154	2.259769	2.190385	2.121000	2.062857	2.004714	1.946571	1.888429	1.830286	1.772143	1.714000	1.655857	1.597714	1.539571	1.481429	1.423286	1.365143	1.307000	0.902214	0.497429	0.092643	-0.312143	-0.716929	-1.121714	-1.526500	-1.931286	-2.336071	-2.740857	-3.145643	-3.550429	-3.955214	-4.360000	-4.495071	-4.630143	-4.765214	-4.900286	-5.035357	-5.170429	-5.305500	-5.440571	-5.575643	-5.710714	-5.845786	-5.980857	-6.115929	-6.251000	-6.641385	-7.031769	-7.422154	-7.812538	-8.202923	-8.593308	-8.983692	-9.374077	-9.764462	-10.154846	-10.545231	-10.935615	-11.326000	-10.893143	-10.460286	-10.027429	-9.594571	-9.161714	-8.728857	-8.296000	-7.863143	-7.430286	-6.997429	-6.564571	-6.131714	-5.698857	-5.266000	-4.808643	-4.351286	-3.893929	-3.436571	-2.979214	-2.521857	-2.064500	-1.607143	-1.149786	-0.692429	-0.235071	0.222286	0.679643	1.137000	0.820143	0.503286	0.186429	-0.130429	-0.447286	-0.764143	-1.081000	-1.397857	-1.714714	-2.031571	-2.348429	-2.665286	-2.982143	-3.299000	-3.066786	-2.834571	-2.602357	-2.370143	-2.137929	-1.905714	-1.673500	-1.441286	-1.209071	-0.976857	-0.744643	-0.512429	-0.280214	-0.048000	0.282538	0.613077	0.943615	1.274154	1.604692	1.935231	2.265769	2.596308	2.926846	3.257385	3.587923	3.918462	4.249000	3.360500	2.472000	1.583500	0.695000	-0.193500	-1.082000	-1.970500	-2.859000	-3.747500	-4.636000	-5.524500	-6.413000	-7.301500	-8.190000	-8.254786	-8.319571	-8.384357	-8.449143	-8.513929	-8.578714	-8.643500	-8.708286	-8.773071	-8.837857	-8.902643	-8.967429	-9.032214	-9.097000	-9.326500	-9.556000	-9.785500	-10.015000	-10.244500	-10.474000	-10.703500	-10.933000	-11.162500	-11.392000	-11.621500

Subject FP#5 rest
time (s)	0.000000	0.001000	0.002000	0.003000	0.004000	0.005000	0.006000	0.007000	0.008000	0.009000	0.010000	0.011000	0.012000	0.013000	0.014000	0.015000	0.016000	0.017000	0.018000	0.019000	0.020000	0.021000	0.022000	0.023000	0.024000	0.025000	0.026000	0.027000	0.028000	0.029000	0.030000	0.031000	0.032000	0.033000	0.034000	0.035000	0.036000	0.037000	0.038000	0.039000	0.040000	0.041000	0.042000	0.043000	0.044000	0.045000	0.046000	0.047000	0.048000	0.049000	0.050000	0.051000	0.052000	0.053000	0.054000	0.055000	0.056000	0.057000	0.058000	0.059000	0.060000	0.061000	0.062000	0.063000	0.064000	0.065000	0.066000	0.067000	0.068000	0.069000	0.070000	0.071000	0.072000	0.073000	0.074000	0.075000	0.076000	0.077000	0.078000	0.079000	0.080000	0.081000	0.082000	0.083000	0.084000	0.085000	0.086000	0.087000	0.088000	0.089000	0.090000	0.091000	0.092000	0.093000	0.094000	0.095000	0.096000	0.097000	0.098000	0.099000	0.100000	0.101000	0.102000	0.103000	0.104000	0.105000	0.106000	0.107000	0.108000	0.109000	0.110000	0.111000	0.112000	0.113000	0.114000	0.115000	0.116000	0.117000	0.118000	0.119000	0.120000	0.121000	0.122000	0.123000	0.124000	0.125000	0.126000	0.127000	0.128000	0.129000	0.130000	0.131000	0.132000	0.133000	0.134000	0.135000	0.136000	0.137000	0.138000	0.139000	0.140000	0.141000	0.142000	0.143000	0.144000	0.145000	0.146000	0.147000	0.148000	0.149000	0.150000	0.151000	0.152000	0.153000	0.154000	0.155000	0.156000	0.157000	0.158000	0.159000	0.160000	0.161000	0.162000	0.163000	0.164000	0.165000	0.166000	0.167000	0.168000	0.169000	0.170000	0.171000	0.172000	0.173000	0.174000	0.175000	0.176000	0.177000	0.178000	0.179000	0.180000	0.181000	0.182000	0.183000	0.184000	0.185000	0.186000	0.187000	0.188000	0.189000	0.190000	0.191000	0.192000	0.193000	0.194000	0.195000	0.196000	0.197000	0.198000	0.199000	0.200000	0.201000	0.202000	0.203000	0.204000	0.205000	0.206000	0.207000	0.208000	0.209000	0.210000	0.211000	0.212000	0.213000	0.214000	0.215000	0.216000	0.217000	0.218000	0.219000	0.220000	0.221000	0.222000	0.223000	0.224000	0.225000	0.226000	0.227000	0.228000	0.229000	0.230000	0.231000	0.232000	0.233000	0.234000	0.235000	0.236000	0.237000	0.238000	0.239000	0.240000	0.241000	0.242000	0.243000	0.244000	0.245000	0.246000	0.247000	0.248000	0.249000	0.250000	0.251000	0.252000	0.253000	0.254000	0.255000	0.256000	0.257000	0.258000	0.259000	0.260000	0.261000	0.262000	0.263000	0.264000	0.265000	0.266000	0.267000	0.268000	0.269000	0.270000	0.271000	0.272000	0.273000	0.274000	0.275000	0.276000	0.277000	0.278000	0.279000	0.280000	0.281000	0.282000	0.283000	0.284000	0.285000	0.286000	0.287000	0.288000	0.289000	0.290000	0.291000	0.292000	0.293000	0.294000	0.295000	0.296000	0.297000	0.298000	0.299000	0.300000	0.301000	0.302000	0.303000	0.304000	0.305000	0.306000	0.307000	0.308000	0.309000	0.310000	0.311000	0.312000	0.313000	0.314000	0.315000	0.316000	0.317000	0.318000	0.319000	0.320000	0.321000	0.322000	0.323000	0.324000	0.325000	0.326000	0.327000	0.328000	0.329000	0.330000	0.331000	0.332000	0.333000	0.334000	0.335000	0.336000	0.337000	0.338000	0.339000	0.340000	0.341000	0.342000	0.343000	0.344000	0.345000	0.346000	0.347000	0.348000	0.349000	0.350000	0.351000	0.352000	0.353000	0.354000	0.355000	0.356000	0.357000	0.358000	0.359000	0.360000	0.361000	0.362000	0.363000	0.364000	0.365000	0.366000	0.367000	0.368000	0.369000	0.370000	0.371000	0.372000	0.373000	0.374000	0.375000	0.376000	0.377000	0.378000	0.379000	0.380000	0.381000	0.382000	0.383000	0.384000	0.385000	0.386000	0.387000	0.388000	0.389000	0.390000	0.391000	0.392000	0.393000	0.394000	0.395000	0.396000	0.397000	0.398000	0.399000	0.400000	0.401000	0.402000	0.403000	0.404000	0.405000	0.406000	0.407000	0.408000	0.409000	0.410000	0.411000	0.412000	0.413000	0.414000	0.415000	0.416000	0.417000	0.418000	0.419000	0.420000	0.421000	0.422000	0.423000	0.424000	0.425000	0.426000	0.427000	0.428000	0.429000	0.430000	0.431000	0.432000	0.433000	0.434000	0.435000	0.436000	0.437000	0.438000	0.439000	0.440000	0.441000	0.442000	0.443000	0.444000	0.445000	0.446000	0.447000	0.448000	0.449000	0.450000	0.451000	0.452000	0.453000	0.454000	0.455000	0.456000	0.457000	0.458000	0.459000	0.460000	0.461000	0.462000	0.463000	0.464000	0.465000	0.466000	0.467000	0.468000	0.469000	0.470000	0.471000	0.472000	0.473000	0.474000	0.475000	0.476000	0.477000	0.478000	0.479000	0.480000	0.481000	0.482000	0.483000	0.484000	0.485000	0.486000	0.487000	0.488000	0.489000	0.490000	0.491000	0.492000	0.493000	0.494000	0.495000	0.496000	0.497000	0.498000	0.499000	0.500000	0.501000	0.502000	0.503000	0.504000	0.505000	0.506000	0.507000	0.508000	0.509000	0.510000	0.511000	0.512000	0.513000	0.514000	0.515000	0.516000	0.517000	0.518000	0.519000	0.520000	0.521000	0.522000	0.523000	0.524000	0.525000	0.526000	0.527000	0.528000	0.529000	0.530000	0.531000	0.532000	0.533000	0.534000	0.535000	0.536000	0.537000	0.538000	0.539000	0.540000	0.541000	0.542000	0.543000	0.544000	0.545000	0.546000	0.547000	0.548000	0.549000	0.550000	0.551000	0.552000	0.553000	0.554000	0.555000	0.556000	0.557000	0.558000	0.559000	0.560000	0.561000	0.562000	0.563000	0.564000	0.565000	0.566000	0.567000	0.568000	0.569000	0.570000	0.571000	0.572000	0.573000	0.574000	0.575000	0.576000	0.577000	0.578000	0.579000	0.580000	0.581000	0.582000	0.583000	0.584000	0.585000	0.586000	0.587000	0.588000	0.589000	0.590000	0.591000	0.592000	0.593000	0.594000	0.595000	0.596000	0.597000	0.598000	0.599000	0.600000	0.601000	0.602000	0.603000	0.604000	0.605000	0.606000	0.607000	0.608000	0.609000	0.610000	0.611000	0.612000	0.613000	0.614000	0.615000	0.616000	0.617000	0.618000	0.619000	0.620000	0.621000	0.622000	0.623000	0.624000	0.625000	0.626000	0.627000	0.628000	0.629000	0.630000	0.631000	0.632000	0.633000	0.634000	0.635000	0.636000	0.637000	0.638000	0.639000	0.640000	0.641000	0.642000	0.643000	0.644000	0.645000	0.646000	0.647000	0.648000	0.649000	0.650000	0.651000	0.652000	0.653000	0.654000	0.655000	0.656000	0.657000	0.658000	0.659000	0.660000	0.661000	0.662000	0.663000	0.664000	0.665000	0.666000	0.667000	0.668000	0.669000	0.670000	0.671000	0.672000	0.673000	0.674000	0.675000	0.676000	0.677000	0.678000	0.679000	0.680000	0.681000	0.682000	0.683000	0.684000	0.685000	0.686000	0.687000	0.688000	0.689000	0.690000	0.691000	0.692000	0.693000	0.694000	0.695000	0.696000	0.697000	0.698000	0.699000	0.700000	0.701000	0.702000	0.703000	0.704000	0.705000	0.706000	0.707000	0.708000	0.709000	0.710000	0.711000	0.712000	0.713000	0.714000	0.715000	0.716000	0.717000	0.718000	0.719000	0.720000	0.721000	0.722000	0.723000	0.724000	0.725000	0.726000	0.727000	0.728000	0.729000	0.730000	0.731000	0.732000	0.733000	0.734000	0.735000	0.736000	0.737000	0.738000	0.739000	0.740000	0.741000	0.742000	0.743000	0.744000	0.745000	0.746000	0.747000	0.748000	0.749000	0.750000	0.751000	0.752000	0.753000	0.754000	0.755000	0.756000	0.757000	0.758000	0.759000	0.760000	0.761000	0.762000	0.763000	0.764000	0.765000	0.766000	0.767000	0.768000	0.769000	0.770000	0.771000	0.772000	0.773000	0.774000	0.775000	0.776000	0.777000	0.778000	0.779000	0.780000	0.781000	0.782000	0.783000	0.784000	0.785000	0.786000	0.787000	0.788000	0.789000	0.790000	0.791000	0.792000	0.793000	0.794000	0.795000	0.796000	0.797000	0.798000	0.799000	0.800000	0.801000	0.802000	0.803000	0.804000	0.805000	0.806000	0.807000	0.808000	0.809000	0.810000	0.811000	0.812000	0.813000	0.814000	0.815000	0.816000	0.817000	0.818000	0.819000	0.820000	0.821000	0.822000	0.823000	0.824000	0.825000	0.826000	0.827000	0.828000	0.829000	0.830000	0.831000	0.832000	0.833000	0.834000	0.835000	0.836000	0.837000	0.838000	0.839000	0.840000	0.841000	0.842000	0.843000	0.844000	0.845000	0.846000	0.847000	0.848000	0.849000	0.850000	0.851000	0.852000	0.853000	0.854000	0.855000	0.856000	0.857000	0.858000	0.859000	0.860000	0.861000	0.862000	0.863000	0.864000	0.865000	0.866000	0.867000	0.868000	0.869000	0.870000	0.871000	0.872000	0.873000	0.874000	0.875000	0.876000	0.877000	0.878000	0.879000	0.880000	0.881000	0.882000	0.883000	0.884000	0.885000	0.886000	0.887000	0.888000	0.889000	0.890000	0.891000	0.892000	0.893000	0.894000	0.895000	0.896000	0.897000	0.898000	0.899000	0.900000	0.901000	0.902000	0.903000	0.904000	0.905000	0.906000	0.907000	0.908000	0.909000	0.910000	0.911000	0.912000	0.913000	0.914000	0.915000	0.916000	0.917000	0.918000	0.919000	0.920000	0.921000	0.922000	0.923000	0.924000	0.925000	0.926000	0.927000	0.928000	0.929000	0.930000	0.931000	0.932000	0.933000	0.934000	0.935000	0.936000	0.937000	0.938000	0.939000	0.940000	0.941000	0.942000	0.943000	0.944000	0.945000	0.946000	0.947000	0.948000	0.949000	0.950000	0.951000	0.952000	0.953000	0.954000	0.955000	0.956000	0.957000	0.958000	0.959000	0.960000	0.961000	0.962000	0.963000	0.964000	0.965000	0.966000	0.967000	0.968000	0.969000	0.970000	0.971000	0.972000	0.973000	0.974000	0.975000	0.976000	0.977000	0.978000	0.979000	0.980000	0.981000	0.982000	0.983000	0.984000	0.985000	0.986000	0.987000	0.988000	0.989000	0.990000	0.991000	0.992000	0.993000	0.994000	0.995000	0.996000	0.997000	0.998000	0.999000	1.000000	1.001000
pressure_ventricle (mmHg)	14.790000	14.830000	14.870000	14.930000	14.970000	15.040000	15.090000	15.160000	15.210000	15.310000	15.360000	15.430000	15.510000	15.570000	15.650000	15.740000	15.840000	15.950000	16.060000	16.180000	16.270000	16.370000	16.480000	16.590000	16.710000	16.830000	16.960000	17.110000	17.230000	17.390000	17.530000	17.680000	17.820000	17.990000	18.150000	18.340000	18.540000	18.730000	18.900000	19.100000	19.310000	19.560000	19.790000	20.050000	20.290000	20.530000	20.810000	21.110000	21.430000	21.750000	22.080000	22.420000	22.810000	23.230000	23.650000	24.090000	24.550000	25.020000	25.540000	26.060000	26.590000	27.140000	27.690000	28.270000	28.860000	29.470000	30.090000	30.730000	31.360000	32.070000	32.760000	33.450000	34.160000	34.860000	35.620000	36.380000	37.180000	37.980000	38.810000	39.690000	40.520000	41.370000	42.240000	43.100000	44.000000	44.880000	45.740000	46.610000	47.470000	48.340000	49.170000	50.020000	50.830000	51.600000	52.410000	53.190000	53.910000	54.650000	55.380000	56.110000	56.780000	57.440000	58.100000	58.740000	59.350000	59.970000	60.570000	61.160000	61.710000	62.280000	62.780000	63.290000	63.800000	64.260000	64.740000	65.190000	65.640000	66.100000	66.520000	66.970000	67.400000	67.800000	68.190000	68.590000	68.990000	69.390000	69.730000	70.080000	70.410000	70.730000	71.030000	71.300000	71.570000	71.810000	72.020000	72.250000	72.450000	72.640000	72.810000	72.980000	73.140000	73.230000	73.370000	73.530000	73.620000	73.730000	73.840000	73.930000	74.050000	74.150000	74.260000	74.340000	74.400000	74.480000	74.540000	74.650000	74.730000	74.800000	74.880000	74.910000	74.960000	75.010000	75.070000	75.150000	75.180000	75.230000	75.300000	75.360000	75.400000	75.440000	75.460000	75.480000	75.500000	75.510000	75.490000	75.470000	75.490000	75.480000	75.490000	75.510000	75.490000	75.500000	75.480000	75.500000	75.510000	75.520000	75.530000	75.530000	75.540000	75.540000	75.540000	75.550000	75.520000	75.500000	75.480000	75.470000	75.430000	75.400000	75.340000	75.330000	75.290000	75.290000	75.260000	75.270000	75.270000	75.240000	75.250000	75.260000	75.270000	75.270000	75.280000	75.250000	75.260000	75.230000	75.250000	75.230000	75.210000	75.200000	75.160000	75.160000	75.160000	75.160000	75.190000	75.210000	75.230000	75.240000	75.250000	75.260000	75.270000	75.270000	75.270000	75.280000	75.280000	75.250000	75.260000	75.270000	75.240000	75.220000	75.210000	75.220000	75.240000	75.250000	75.260000	75.260000	75.300000	75.360000	75.400000	75.430000	75.460000	75.480000	75.500000	75.510000	75.550000	75.580000	75.570000	75.570000	75.600000	75.560000	75.530000	75.500000	75.480000	75.440000	75.410000	75.380000	75.300000	75.240000	75.160000	75.070000	75.000000	74.920000	74.850000	74.770000	74.710000	74.630000	74.540000	74.500000	74.410000	74.340000	74.250000	74.190000	74.110000	74.040000	73.970000	73.880000	73.810000	73.720000	73.660000	73.580000	73.510000	73.440000	73.340000	73.270000	73.190000	73.100000	73.020000	72.930000	72.810000	72.710000	72.630000	72.510000	72.390000	72.270000	72.110000	71.960000	71.810000	71.670000	71.560000	71.440000	71.320000	71.170000	71.080000	70.980000	70.880000	70.760000	70.680000	70.550000	70.480000	70.370000	70.280000	70.180000	70.080000	69.940000	69.830000	69.710000	69.590000	69.470000	69.350000	69.220000	69.090000	68.990000	68.890000	68.770000	68.660000	68.540000	68.410000	68.320000	68.210000	68.100000	67.990000	67.870000	67.720000	67.600000	67.480000	67.350000	67.230000	67.070000	66.920000	66.830000	66.730000	66.630000	66.510000	66.400000	66.280000	66.150000	66.060000	65.950000	65.840000	65.760000	65.630000	65.480000	65.320000	65.180000	65.030000	64.890000	64.720000	64.560000	64.410000	64.260000	64.080000	63.880000	63.700000	63.500000	63.290000	63.090000	62.880000	62.650000	62.390000	62.130000	61.890000	61.620000	61.350000	61.080000	60.820000	60.580000	60.270000	59.950000	59.610000	59.260000	58.890000	58.550000	58.230000	57.880000	57.530000	57.170000	56.790000	56.450000	56.090000	55.750000	55.400000	55.060000	54.720000	54.390000	54.070000	53.770000	53.470000	53.190000	52.870000	52.570000	52.280000	51.960000	51.590000	51.190000	50.730000	50.250000	49.710000	49.100000	48.400000	47.640000	46.820000	45.940000	45.020000	44.040000	43.010000	41.950000	40.820000	39.710000	38.580000	37.470000	36.340000	35.220000	34.140000	33.100000	32.080000	31.120000	30.220000	29.340000	28.510000	27.720000	26.950000	26.240000	25.570000	24.900000	24.230000	23.590000	22.950000	22.330000	21.730000	21.120000	20.490000	19.890000	19.270000	18.670000	18.060000	17.470000	16.850000	16.260000	15.680000	15.090000	14.500000	13.960000	13.420000	12.880000	12.380000	11.900000	11.400000	10.930000	10.500000	10.080000	9.640000	9.230000	8.830000	8.460000	8.110000	7.780000	7.460000	7.160000	6.860000	6.570000	6.290000	6.040000	5.790000	5.560000	5.320000	5.110000	4.920000	4.740000	4.600000	4.460000	4.290000	4.160000	4.030000	3.930000	3.850000	3.790000	3.710000	3.650000	3.600000	3.540000	3.520000	3.500000	3.490000	3.480000	3.470000	3.460000	3.460000	3.490000	3.510000	3.520000	3.530000	3.540000	3.580000	3.640000	3.680000	3.720000	3.780000	3.820000	3.910000	3.990000	4.070000	4.170000	4.240000	4.300000	4.380000	4.470000	4.560000	4.640000	4.700000	4.800000	4.880000	4.980000	5.050000	5.140000	5.230000	5.310000	5.390000	5.460000	5.550000	5.640000	5.710000	5.770000	5.870000	5.950000	6.040000	6.120000	6.200000	6.240000	6.300000	6.400000	6.510000	6.600000	6.690000	6.770000	6.860000	6.920000	7.010000	7.070000	7.150000	7.240000	7.340000	7.420000	7.510000	7.580000	7.660000	7.730000	7.810000	7.900000	7.970000	8.030000	8.070000	8.140000	8.190000	8.220000	8.250000	8.310000	8.350000	8.380000	8.400000	8.420000	8.470000	8.500000	8.560000	8.570000	8.580000	8.620000	8.620000	8.620000	8.620000	8.650000	8.670000	8.690000	8.710000	8.720000	8.700000	8.680000	8.670000	8.690000	8.700000	8.680000	8.670000	8.660000	8.650000	8.640000	8.640000	8.640000	8.630000	8.630000	8.630000	8.630000	8.600000	8.570000	8.520000	8.520000	8.510000	8.540000	8.520000	8.490000	8.490000	8.460000	8.410000	8.390000	8.390000	8.380000	8.400000	8.390000	8.360000	8.330000	8.300000	8.290000	8.240000	8.240000	8.230000	8.230000	8.230000	8.200000	8.180000	8.160000	8.140000	8.130000	8.150000	8.140000	8.130000	8.090000	8.090000	8.090000	8.090000	8.120000	8.110000	8.110000	8.100000	8.130000	8.150000	8.140000	8.130000	8.150000	8.140000	8.160000	8.170000	8.180000	8.160000	8.150000	8.130000	8.150000	8.170000	8.180000	8.190000	8.200000	8.200000	8.240000	8.290000	8.310000	8.320000	8.330000	8.360000	8.360000	8.390000	8.410000	8.400000	8.420000	8.440000	8.480000	8.480000	8.480000	8.480000	8.480000	8.520000	8.540000	8.560000	8.570000	8.610000	8.640000	8.670000	8.690000	8.700000	8.710000	8.690000	8.710000	8.720000	8.730000	8.730000	8.740000	8.740000	8.770000	8.800000	8.820000	8.800000	8.820000	8.840000	8.880000	8.910000	8.930000	8.950000	8.970000	8.980000	8.990000	9.000000	9.030000	9.030000	9.030000	9.030000	9.050000	9.080000	9.090000	9.110000	9.120000	9.150000	9.180000	9.180000	9.200000	9.220000	9.230000	9.280000	9.310000	9.300000	9.330000	9.350000	9.360000	9.380000	9.390000	9.390000	9.400000	9.400000	9.410000	9.440000	9.460000	9.450000	9.480000	9.460000	9.480000	9.500000	9.510000	9.520000	9.530000	9.530000	9.540000	9.510000	9.520000	9.530000	9.530000	9.540000	9.540000	9.540000	9.540000	9.550000	9.550000	9.550000	9.580000	9.600000	9.620000	9.630000	9.650000	9.650000	9.660000	9.700000	9.720000	9.740000	9.730000	9.750000	9.740000	9.750000	9.800000	9.800000	9.810000	9.840000	9.830000	9.860000	9.880000	9.870000	9.880000	9.900000	9.910000	9.890000	9.900000	9.910000	9.950000	9.950000	9.980000	10.000000	10.020000	10.030000	10.050000	10.050000	10.060000	10.070000	10.070000	10.070000	10.070000	10.110000	10.130000	10.150000	10.130000	10.150000	10.170000	10.210000	10.240000	10.260000	10.250000	10.240000	10.270000	10.290000	10.300000	10.280000	10.270000	10.280000	10.300000	10.310000	10.320000	10.300000	10.280000	10.290000	10.340000	10.340000	10.370000	10.390000	10.380000	10.410000	10.420000	10.440000	10.450000	10.450000	10.460000	10.460000	10.470000	10.470000	10.470000	10.480000	10.480000	10.480000	10.480000	10.480000	10.480000	10.480000	10.480000	10.480000	10.480000	10.510000	10.530000	10.550000	10.540000	10.520000	10.540000	10.560000	10.570000	10.580000	10.590000	10.620000	10.620000	10.620000	10.650000	10.670000	10.690000	10.670000	10.660000	10.680000	10.690000	10.710000	10.710000	10.720000	10.730000	10.760000	10.790000	10.810000	10.820000	10.840000	10.850000	10.850000	10.890000	10.920000	10.940000	10.950000	10.970000	11.010000	11.040000	11.060000	11.080000	11.090000	11.110000	11.140000	11.170000	11.200000	11.250000	11.280000	11.310000	11.330000	11.380000	11.450000	11.470000	11.510000	11.580000	11.630000	11.670000	11.700000	11.760000	11.800000	11.830000	11.910000	11.980000	12.090000	12.180000	12.240000	12.320000	12.390000	12.460000	12.560000	12.630000	12.680000	12.720000	12.790000	12.860000	12.930000	12.970000	13.010000	13.100000	13.170000	13.220000	13.290000	13.340000	13.420000	13.470000	13.550000	13.630000	13.700000	13.750000	13.790000	13.850000	13.930000	13.960000	14.010000	14.060000	14.090000	14.110000	14.160000	14.200000	14.260000	14.310000	14.340000	14.400000	14.440000	14.510000	14.560000	14.600000	14.630000	14.620000	14.670000	14.720000	14.750000	14.770000	14.790000	14.840000	14.840000	14.880000	14.910000	14.900000	14.920000	14.970000	15.000000	15.030000	15.050000	15.070000	15.080000	15.120000	15.180000	15.230000	15.300000	15.380000	15.440000	15.520000	15.610000	15.710000	15.790000	15.850000	15.950000	16.040000	16.130000	16.260000	16.370000	16.470000	16.590000	16.710000	16.830000	16.950000	17.110000	17.230000
pressure_aorta_proximal (mmHg)	44.620000	44.599133	44.570104	44.532014	44.513713	44.503694	44.500000	44.489228	44.452519	44.434705	44.416126	44.394900	44.360000	44.359991	44.350524	44.320637	44.329355	44.306736	44.284312	44.273592	44.259099	44.234892	44.196463	44.183892	44.186357	44.155710	44.116884	44.105749	44.063436	44.006879	43.969795	43.941607	43.914087	43.869992	43.806113	43.748017	43.683467	43.626796	43.597584	43.583731	43.580000	43.578406	43.564173	43.527401	43.477659	43.467370	43.418259	43.390312	43.371439	43.352657	43.333019	43.322368	43.311650	43.328408	43.345741	43.360175	43.374267	43.391280	43.438749	43.491285	43.533386	43.594026	43.612464	43.651462	43.718093	43.765890	43.803139	43.855741	43.926969	44.012427	44.075884	44.147348	44.232867	44.326153	44.426783	44.525434	44.639230	44.756251	44.899195	45.040987	45.201728	45.408283	45.633273	45.859001	46.082094	46.333347	46.639676	46.948192	47.256321	47.595632	47.953762	48.322971	48.725112	49.146295	49.587450	50.009854	50.444278	50.924854	51.413613	51.901034	52.413335	52.955855	53.485068	54.032087	54.574136	55.125709	55.681559	56.232429	56.803679	57.359649	57.870938	58.429298	58.981897	59.507829	60.063032	60.608839	61.147483	61.650005	62.147572	62.648091	63.126320	63.600679	64.080061	64.565347	65.045119	65.499705	65.928373	66.324079	66.751117	67.193074	67.615139	68.000601	68.376470	68.761658	69.140482	69.501244	69.860202	70.200231	70.519666	70.808354	71.086431	71.381510	71.660074	71.896593	72.125178	72.378663	72.601096	72.778639	72.966891	73.146459	73.317820	73.473268	73.601007	73.728074	73.811104	73.887155	73.957489	74.024510	74.104023	74.147281	74.162578	74.171739	74.179611	74.159563	74.150442	74.085982	74.024107	74.012791	73.960552	73.899894	73.838164	73.767449	73.679772	73.598798	73.529368	73.431433	73.312680	73.220797	73.124835	73.011476	72.908279	72.795601	72.673251	72.560223	72.439424	72.318972	72.175669	72.027827	71.905979	71.778875	71.649583	71.529114	71.385326	71.246328	71.115385	70.983776	70.852168	70.720559	70.588661	70.466497	70.335242	70.212143	70.082087	69.954371	69.851679	69.752401	69.659551	69.559611	69.447953	69.361153	69.255749	69.154881	69.071234	68.986888	68.911939	68.827826	68.732526	68.663097	68.606753	68.534928	68.470432	68.428329	68.378153	68.304503	68.235605	68.183061	68.138402	68.105321	68.086549	68.057127	68.019716	68.010409	68.001430	67.971774	67.970000	67.970000	67.977296	67.980000	67.980000	67.980000	67.980000	67.971192	67.952144	67.960000	67.960845	67.970000	67.970000	67.970000	67.979893	67.980000	68.004500	68.028137	68.023639	68.012132	68.010000	68.016879	68.053905	68.085915	68.090000	68.091064	68.104587	68.134634	68.164033	68.211771	68.249312	68.277120	68.323372	68.362881	68.390287	68.460763	68.529093	68.579281	68.619574	68.665371	68.720193	68.764416	68.795964	68.815738	68.841815	68.851843	68.900780	68.928842	68.956431	69.003198	69.033717	69.060188	69.109941	69.155644	69.186732	69.216249	69.235949	69.237857	69.226347	69.222055	69.243817	69.261532	69.270619	69.280020	69.289935	69.290000	69.299164	69.274281	69.275520	69.309625	69.313775	69.310000	69.310000	69.310000	69.310000	69.310000	69.310000	69.310000	69.310000	69.309839	69.280026	69.289832	69.261532	69.267721	69.277433	69.288312	69.274579	69.238076	69.199141	69.162820	69.153286	69.154306	69.123812	69.107531	69.098668	69.088297	69.049183	69.021074	68.991701	68.981826	68.963674	68.953442	68.919297	68.910000	68.896246	68.870832	68.842255	68.788925	68.730944	68.679455	68.640051	68.584389	68.546492	68.479709	68.432451	68.395264	68.341813	68.267692	68.205398	68.163536	68.128769	68.062268	68.000259	67.957835	67.894412	67.840117	67.810732	67.759614	67.693302	67.637026	67.571099	67.485569	67.428706	67.355179	67.287538	67.223783	67.138906	67.040902	66.964129	66.891872	66.802541	66.704842	66.600909	66.495282	66.385496	66.301723	66.207176	66.104039	65.971854	65.868408	65.732059	65.599875	65.447005	65.292363	65.143684	64.984757	64.806471	64.614366	64.409721	64.198933	64.010119	63.801156	63.583998	63.358082	63.132696	62.898029	62.664625	62.406221	62.133386	61.874898	61.617128	61.343948	61.048947	60.762927	60.501123	60.247343	60.002738	59.712123	59.461316	59.216973	58.962797	58.736318	58.530037	58.294702	58.097621	57.927338	57.730821	57.588884	57.472245	57.362032	57.277977	57.201459	57.112013	57.026892	56.984692	56.957259	56.929288	56.910596	56.890309	56.897950	56.914699	56.949324	56.979311	57.020168	57.063291	57.094035	57.134309	57.186494	57.219288	57.252795	57.308310	57.347558	57.413505	57.450439	57.487688	57.543811	57.591136	57.650136	57.673066	57.729998	57.798046	57.840748	57.891864	57.950936	58.003826	58.065303	58.114267	58.184139	58.269970	58.355245	58.459257	58.535294	58.591616	58.666063	58.724329	58.796321	58.857996	58.920261	58.985153	59.019660	59.044308	59.080615	59.107776	59.139189	59.187393	59.220000	59.220000	59.220000	59.220000	59.220000	59.220000	59.220000	59.201067	59.177366	59.160103	59.128598	59.074164	59.021381	58.968978	58.906536	58.858374	58.787559	58.682719	58.598900	58.532711	58.485211	58.438816	58.384922	58.314210	58.229858	58.158205	58.086341	58.021825	57.953434	57.877645	57.818387	57.739124	57.656838	57.591227	57.515938	57.450373	57.375483	57.291764	57.197263	57.119835	57.036107	56.965472	56.895769	56.809796	56.713190	56.626563	56.555812	56.490403	56.426753	56.368898	56.291823	56.206585	56.112509	56.006360	55.957739	55.895254	55.822643	55.733155	55.636742	55.553779	55.486588	55.403501	55.308438	55.230519	55.155359	55.108715	55.052604	55.006675	54.969176	54.912384	54.865478	54.809269	54.760216	54.722218	54.670678	54.618891	54.576209	54.550772	54.517976	54.465171	54.423153	54.369854	54.329544	54.263273	54.217436	54.180069	54.152388	54.093546	54.082355	54.049940	54.019882	53.978307	53.930764	53.920000	53.902482	53.883500	53.884853	53.846009	53.807109	53.796921	53.766980	53.739089	53.720590	53.673795	53.636021	53.590219	53.541256	53.509096	53.480542	53.458377	53.439177	53.425144	53.416740	53.400367	53.361298	53.335492	53.317091	53.299011	53.289646	53.250162	53.250000	53.197494	53.173127	53.162609	53.153397	53.144860	53.120354	53.085928	53.047320	53.015827	53.003185	52.972777	52.944690	52.915699	52.877590	52.839952	52.781339	52.771408	52.754555	52.719338	52.687811	52.666843	52.647428	52.635168	52.614095	52.577336	52.550327	52.515831	52.477078	52.467070	52.435418	52.378014	52.340717	52.302738	52.273451	52.254679	52.220967	52.181862	52.150071	52.127398	52.115398	52.091091	52.044716	52.030000	52.028038	52.001529	51.957872	51.949216	51.939551	51.881589	51.853161	51.816392	51.776898	51.755744	51.728329	51.714454	51.679861	51.660000	51.651515	51.618586	51.593765	51.572108	51.531544	51.500422	51.509740	51.479904	51.461534	51.414916	51.385084	51.356247	51.335668	51.318097	51.284563	51.264698	51.247369	51.222170	51.196588	51.141093	51.076796	51.035809	51.017357	50.988651	50.960450	50.931286	50.921606	50.903258	50.892386	50.881669	50.880000	50.860860	50.823547	50.799807	50.785963	50.774951	50.750985	50.713068	50.686813	50.667205	50.618843	50.580931	50.562133	50.535208	50.498757	50.460124	50.428803	50.408737	50.373393	50.334443	50.307203	50.277724	50.256413	50.246304	50.224012	50.185695	50.158428	50.139860	50.120742	50.111624	50.077506	50.037484	50.016705	49.978536	49.935246	49.902882	49.880119	49.862504	49.838067	49.797705	49.764539	49.746643	49.727911	49.708649	49.670415	49.642137	49.613360	49.592882	49.582359	49.573117	49.564597	49.539007	49.503456	49.480483	49.462843	49.438414	49.401322	49.373529	49.346592	49.328270	49.309201	49.271085	49.242695	49.213873	49.193200	49.182529	49.174196	49.147027	49.113038	49.083480	49.065707	49.042108	49.010000	49.006725	48.974131	48.947135	48.927743	48.879627	48.851481	48.822774	48.803301	48.783687	48.772698	48.764384	48.739395	48.691295	48.658677	48.646015	48.629066	48.588854	48.570000	48.568932	48.547876	48.528405	48.480341	48.450242	48.450000	48.450000	48.458452	48.418048	48.387494	48.352945	48.340000	48.327173	48.310000	48.306330	48.285026	48.260462	48.220000	48.219877	48.209461	48.180058	48.180000	48.106638	48.092594	48.060055	48.033110	48.030000	48.018432	48.014888	48.013426	47.996075	47.983387	47.977968	48.016474	47.964154	47.927514	47.899692	47.881442	47.805941	47.771214	47.778690	47.780000	47.787228	47.774282	47.748866	47.729742	47.715992	47.698938	47.660195	47.634776	47.616523	47.597799	47.578470	47.540206	47.511615	47.490538	47.499093	47.476642	47.463224	47.448467	47.423993	47.388400	47.360008	47.341479	47.326160	47.317581	47.303138	47.270000	47.270000	47.270000	47.270000	47.242745	47.212757	47.202313	47.186592	47.153090	47.116779	47.115828	47.108175	47.081448	47.053404	47.034721	47.045159	47.003583	46.975828	46.948187	46.929790	46.920674	46.881051	46.880000	46.873301	46.848503	46.826563	46.809029	46.776877	46.753263	46.750000	46.750000	46.748810	46.734709	46.705984	46.687766	46.668200	46.620113	46.590202	46.590000	46.574691	46.548147	46.508941	46.491650	46.490000	46.484738	46.480000	46.473353	46.429466	46.386188	46.377822	46.368212	46.360000	46.359868	46.320618	46.301597	46.283733	46.236501	46.220854	46.220000	46.220000	46.216193	46.196178	46.170676	46.150646	46.142399	46.147338	46.127587	46.118611	46.109239	46.099694	46.070123	46.070000	46.042079	46.048753	46.029251	46.005520	45.993685	45.985410	45.963253	45.926194	45.902217	45.884006	45.864913	45.847533	45.840000	45.840106	45.860000	45.840000	45.811016	45.782033	45.751819	45.741613	45.722768	45.711923	45.703062	45.678935	45.648264	45.626473	45.606476	45.593739	45.585232	45.561063	45.521015	45.514370	45.520000	45.523379	45.530000	45.524347	45.493646	45.474585	45.457346	45.448302	45.435722	45.400392	45.409583	45.378471	45.349391	45.310277	45.300489	45.290136	45.290000	45.290000	45.256915	45.235290	45.188999	45.172482	45.161734	45.160000	45.160000	45.139172	45.105686	45.103866	45.115939	45.110234	45.081932	45.056506	45.019170	44.990432	44.963982	44.944948	44.927725	44.915860	44.875588	44.845847	44.796983	44.758557	44.720000	44.729968	44.730000	44.702803	44.683299	44.644255	44.630540	44.630000	44.621794	44.620000	44.602400
volume_ventricle (ml)	87.448246	87.344950	87.242345	87.140528	87.039593	86.939636	86.840752	86.743038	86.646587	86.551497	86.457862	86.365778	86.275340	86.186644	86.099786	86.014860	85.931963	85.851189	85.772635	85.696395	85.622565	85.551242	85.482519	85.416493	85.353259	85.292913	85.235550	85.181266	85.130155	85.082315	85.037839	84.996824	84.959365	84.925557	84.895496	84.868984	84.844169	84.820650	84.798358	84.777223	84.757175	84.738144	84.720060	84.702853	84.686454	84.670792	84.655798	84.641402	84.627533	84.614122	84.601099	84.588394	84.575937	84.563659	84.551488	84.539356	84.527193	84.514928	84.502492	84.489815	84.476826	84.463457	84.449636	84.435295	84.420362	84.404769	84.388446	84.371322	84.353328	84.334393	84.315132	84.296256	84.277700	84.259395	84.241272	84.223265	84.205304	84.187322	84.169251	84.151022	84.132568	84.113820	84.094711	84.075172	84.055135	84.034533	84.013296	83.991358	83.968650	83.945103	83.920651	83.895224	83.868756	83.841176	83.812419	83.782415	83.751097	83.718396	83.684244	83.648574	83.611317	83.572405	83.531771	83.489345	83.443561	83.383483	83.307549	83.216509	83.111113	82.992113	82.860258	82.716299	82.560987	82.395072	82.219304	82.034433	81.841212	81.640389	81.432715	81.218941	80.999817	80.776094	80.548522	80.317851	80.084833	79.850217	79.614754	79.379194	79.144289	78.910787	78.679441	78.451000	78.226214	78.005835	77.790613	77.581297	77.378639	77.183390	76.996299	76.814339	76.632869	76.451851	76.271273	76.091117	75.911368	75.732012	75.553034	75.374416	75.196146	75.018206	74.840583	74.663260	74.486223	74.309455	74.132942	73.956669	73.780620	73.604780	73.429133	73.253665	73.078360	72.903203	72.728178	72.553270	72.378464	72.203745	72.029097	71.854505	71.679954	71.505428	71.330913	71.156392	70.981851	70.807536	70.635622	70.466395	70.299602	70.134988	69.972300	69.811285	69.651689	69.493259	69.335740	69.178879	69.022424	68.866119	68.709713	68.552950	68.395578	68.237343	68.077992	67.917270	67.754925	67.590702	67.424349	67.255611	67.084235	66.909968	66.732556	66.551746	66.367283	66.178915	65.986387	65.789446	65.587840	65.381313	65.169613	64.952486	64.725697	64.483847	64.227840	63.958634	63.677185	63.384454	63.081397	62.768973	62.448140	62.119855	61.785077	61.444765	61.099875	60.751366	60.400197	60.047325	59.693708	59.340304	58.988072	58.637969	58.290954	57.947984	57.610018	57.278014	56.952929	56.635723	56.327352	56.028775	55.740950	55.464836	55.201389	54.951569	54.716333	54.496639	54.292635	54.096594	53.906162	53.721079	53.541084	53.365917	53.195319	53.029028	52.866785	52.708329	52.553401	52.401739	52.253084	52.107175	51.963753	51.822556	51.683326	51.545801	51.409721	51.274827	51.140858	51.007553	50.874653	50.741897	50.609025	50.475777	50.341892	50.207111	50.071173	49.933818	49.794786	49.653816	49.510649	49.365023	49.216680	49.063330	48.901927	48.733175	48.557834	48.376663	48.190424	47.999875	47.805777	47.608890	47.409974	47.209788	47.009092	46.808647	46.609212	46.411548	46.216414	46.024570	45.836777	45.653793	45.476380	45.305296	45.141303	44.985159	44.837625	44.699461	44.571427	44.454282	44.348787	44.255701	44.175785	44.109798	44.058501	44.022653	44.003014	44.000209	44.012848	44.039668	44.079779	44.132290	44.196308	44.270944	44.355306	44.448503	44.549643	44.657836	44.772190	44.891815	45.015818	45.143309	45.273397	45.405191	45.537799	45.670329	45.801892	45.931596	46.058550	46.181862	46.300641	46.413996	46.521037	46.620871	46.712608	46.795357	46.868226	46.930324	46.980760	47.018643	47.043082	47.053186	47.049177	47.033149	47.005859	46.968021	46.920349	46.863559	46.798365	46.725482	46.645626	46.559510	46.467849	46.371359	46.270755	46.166750	46.060061	45.951401	45.841486	45.731030	45.620748	45.511356	45.403567	45.298097	45.195660	45.096972	45.002747	44.913700	44.830546	44.753999	44.684775	44.623589	44.571154	44.528186	44.495400	44.473511	44.462656	44.454788	44.447117	44.439643	44.432371	44.425301	44.418437	44.411780	44.405332	44.399097	44.393076	44.387272	44.381686	44.376322	44.371182	44.366267	44.361580	44.357123	44.352899	44.348910	44.345158	44.341645	44.338375	44.335348	44.332568	44.330036	44.327755	44.325727	44.323955	44.322440	44.321186	44.320194	44.319466	44.319005	44.318814	44.320100	44.325313	44.334356	44.347049	44.363210	44.382658	44.405213	44.430693	44.458918	44.489708	44.522880	44.558254	44.595650	44.634885	44.675781	44.718155	44.761827	44.806615	44.852340	44.898820	44.945874	44.993321	45.040981	45.088672	45.136214	45.183426	45.230127	45.276136	45.321272	45.365355	45.408203	45.449635	45.489471	45.527530	45.563659	45.598285	45.631695	45.664009	45.695344	45.725817	45.755548	45.784654	45.813252	45.841462	45.869401	45.897187	45.924937	45.952771	45.980806	46.009160	46.037951	46.067297	46.097316	46.128125	46.159844	46.192590	46.226481	46.261635	46.298170	46.336204	46.375855	46.417241	46.460480	46.505690	46.552989	46.602495	46.654326	46.708599	46.765434	46.827717	46.901809	46.987475	47.084196	47.191450	47.308717	47.435475	47.571205	47.715385	47.867495	48.027014	48.193421	48.366196	48.544817	48.728765	48.917518	49.110555	49.307357	49.507401	49.710168	49.915136	50.121786	50.329595	50.538044	50.746612	50.954778	51.162021	51.367821	51.571656	51.773006	51.971351	52.166169	52.356941	52.543144	52.724464	52.905305	53.087569	53.271173	53.456032	53.642062	53.829180	54.017302	54.206345	54.396223	54.586854	54.778153	54.970038	55.162423	55.355226	55.548361	55.741747	55.935298	56.128931	56.322562	56.516107	56.709482	56.902604	57.095389	57.287753	57.479612	57.670882	57.861480	58.051321	58.240323	58.428400	58.615469	58.801447	58.986249	59.169792	59.352654	59.536494	59.721273	59.906858	60.093115	60.279908	60.467105	60.654570	60.842169	61.029769	61.217234	61.404431	61.591225	61.777482	61.963067	62.147847	62.331688	62.514454	62.696012	62.876227	63.054966	63.232093	63.407475	63.580978	63.752466	63.921806	64.088864	64.253505	64.415594	64.574999	64.731584	64.885216	65.035759	65.183080	65.327113	65.469893	65.612340	65.754361	65.895860	66.036741	66.176910	66.316272	66.454732	66.592194	66.728564	66.863746	66.997646	67.130168	67.261217	67.390698	67.518517	67.644577	67.768785	67.891044	68.011260	68.129337	68.245182	68.358697	68.469790	68.578363	68.684323	68.787574	68.888022	68.985570	69.080125	69.171590	69.259871	69.344874	69.426501	69.505268	69.582939	69.659620	69.735290	69.809933	69.883530	69.956061	70.027510	70.097858	70.167085	70.235175	70.302108	70.367867	70.432432	70.495786	70.557910	70.618786	70.678396	70.736720	70.793742	70.849442	70.903802	70.956803	71.008428	71.058658	71.107475	71.154860	71.200795	71.245262	71.288242	71.329717	71.369668	71.408078	71.444928	71.480197	71.513795	71.545759	71.576191	71.605191	71.632862	71.659306	71.684625	71.708919	71.732292	71.754845	71.776679	71.797897	71.818600	71.838891	71.858870	71.878640	71.898302	71.917959	71.937713	71.957664	71.977915	71.998567	72.019723	72.041484	72.063952	72.087229	72.111417	72.136617	72.162932	72.190462	72.219311	72.249579	72.281368	72.314781	72.350619	72.391159	72.436280	72.485661	72.538981	72.595918	72.656149	72.719354	72.785210	72.853395	72.923588	72.995467	73.068710	73.142996	73.218002	73.293407	73.368890	73.444127	73.518799	73.592582	73.665155	73.736196	73.805384	73.872396	73.936912	73.998608	74.057164	74.112258	74.163567	74.210770	74.253546	74.291572	74.324527	74.352089	74.373980	74.392766	74.410170	74.426279	74.441183	74.454972	74.467736	74.479562	74.490541	74.500763	74.510315	74.519289	74.527772	74.535855	74.543626	74.551176	74.558593	74.565966	74.573386	74.580942	74.588722	74.596816	74.605314	74.614304	74.623877	74.634121	74.645126	74.656981	74.669776	74.683599	74.698541	74.714690	74.732137	74.750969	74.771277	74.795045	74.829356	74.874474	74.929939	74.995295	75.070082	75.153844	75.246120	75.346454	75.454388	75.569462	75.691220	75.819203	75.952952	76.092010	76.235919	76.384220	76.536455	76.692166	76.850896	77.012185	77.175577	77.340611	77.506832	77.673780	77.840997	78.008025	78.174406	78.339682	78.503395	78.665087	78.824299	78.980573	79.133451	79.282556	79.436197	79.599605	79.771968	79.952472	80.140306	80.334657	80.534713	80.739662	80.948692	81.160990	81.375743	81.592141	81.809370	82.026618	82.243073	82.457922	82.670353	82.879555	83.084714	83.285019	83.479657	83.667815	83.848682	84.021446	84.185293	84.339412	84.482991	84.615216	84.735277	84.842360	84.935653	85.014344	85.077621	85.124671	85.157400	85.187111	85.215212	85.241782	85.266903	85.290652	85.313109	85.334355	85.354468	85.373529	85.391616	85.408810	85.425189	85.440834	85.455824	85.470238	85.484157	85.497659	85.510825	85.523733	85.536464	85.549096	85.561710	85.574386	85.587202	85.600238	85.613574	85.627289	85.641463	85.656175	85.671506	85.687534	85.704340	85.722002	85.740601	85.760423	85.781568	85.803920	85.827363	85.851781	85.877059	85.903080	85.929730	85.956892	85.984451	86.012290	86.040295	86.068350	86.096338	86.124144	86.151652	86.178747	86.205313	86.231234	86.256394	86.280678	86.303970	86.326154	86.347115	86.366736	86.384902	86.401497	86.416406	86.429513	86.440702	86.449857	86.456863	86.461604	86.463963	86.464129	86.463531	86.462397	86.460762	86.458660	86.456125	86.453192	86.449893	86.446263	86.442337	86.438148	86.433730	86.429118	86.424345	86.419447	86.414456	86.409406	86.404333	86.399270	86.394250	86.389309	86.384480	86.379798	86.375295	86.371008	86.366968	86.363212	86.359772	86.356683	86.353979	86.351693	86.349861	86.348516	86.347692	86.347426	86.350043	86.357379	86.369176	86.385179	86.405128	86.428768	86.455841	86.486089	86.519256	86.555085	86.593318	86.633698	86.675968	86.719871	86.765149	86.811546	86.858804	86.906666	86.954875	87.003174	87.051305	87.099011	87.146035	87.192121	87.237010	87.280446	87.322171	87.361928	87.399461	87.434511	87.466822	87.496137	87.522198	87.544747	87.564049	87.582843	87.601548	87.620139	87.638589	87.656873	87.674966	87.692842	87.710475	87.727840	87.744911	87.761663	87.778070	87.794107	87.809747	87.824966	87.839738	87.854037	87.867837	87.881114	87.893841	87.905993	87.917544	87.928469	87.938743	87.948339	87.957232	87.965396	87.972806	87.979437	87.985263	87.990257	87.994395	87.997651	88.000000
flow_aorta_proximal (ml/s)	5.146062	4.886839	4.615683	4.333235	4.040137	3.737027	3.424547	3.103336	2.774037	2.437288	2.093730	1.744005	1.388752	1.028611	0.664224	0.296230	-0.074730	-0.448015	-0.822985	-1.199000	-3.718000	-3.702465	-3.656275	-3.580052	-3.474418	-3.339994	-3.177404	-2.987269	-2.770210	-2.526851	-2.257813	-1.963718	-1.645188	-1.302845	-0.937311	-0.549209	-0.139159	0.292215	0.744291	1.216449	1.708065	2.218518	2.747185	3.293445	3.856675	4.436254	5.031560	5.641970	6.266862	6.905615	7.557607	8.222214	8.898816	9.586791	10.285515	10.994624	11.805020	12.785316	13.928111	15.226004	16.671594	18.257480	19.976260	21.820533	23.782899	25.855956	28.032303	30.304539	32.665263	35.107073	37.622569	40.204350	42.845014	45.537161	48.273388	51.046296	53.848483	56.672547	59.511088	62.356705	65.201997	68.039561	70.861998	73.661907	76.431885	79.164532	81.852447	84.488228	87.064476	89.579345	92.158972	94.851169	97.646321	100.534811	103.507025	106.553345	109.664157	112.829844	116.040790	119.287379	122.559996	125.849025	129.144849	132.437853	135.718421	138.976936	142.203784	145.389348	148.524012	151.598160	154.602177	157.526446	160.361352	163.097279	165.724610	168.233731	170.615024	172.858874	174.955666	176.895783	178.669609	180.267528	181.679925	182.897184	183.918322	184.878540	185.826488	186.761163	187.681564	188.586689	189.475538	190.347107	191.200396	192.034402	192.848125	193.640562	194.410711	195.157572	195.880142	196.577420	197.248404	197.892093	198.507484	199.093576	199.649368	200.173857	200.666043	201.124923	201.549496	201.938760	202.291713	202.607354	202.884681	203.122693	203.320387	203.476763	203.590818	203.661551	203.692964	203.717631	203.741604	203.764884	203.787467	203.809351	203.830534	203.851015	203.870791	203.889860	203.908220	203.925869	203.942806	203.959028	203.974532	203.989318	204.003382	204.016724	204.029340	204.041229	204.052389	204.062817	204.072513	204.081473	204.089695	204.097178	204.103920	204.109918	204.115171	204.119676	204.123431	204.126435	204.128685	204.130180	204.130916	204.119462	204.036273	203.875673	203.641072	203.335878	202.963502	202.527352	202.030838	201.477370	200.870355	200.213205	199.509328	198.762133	197.975030	197.151429	196.294738	195.408367	194.495725	193.560221	192.605266	191.634267	190.650636	189.657780	188.659109	187.658033	186.657961	185.662302	184.674466	183.697862	182.735899	181.791986	180.869534	179.971950	179.102646	178.265029	177.454703	176.640003	175.817517	174.987657	174.150833	173.307459	172.457946	171.602705	170.742148	169.876686	169.006732	168.132697	167.254993	166.374031	165.490223	164.603980	163.715716	162.825840	161.934765	161.042902	160.150664	159.258461	158.366706	157.475810	156.586185	155.698242	154.812394	153.929051	153.048626	152.171530	151.298175	150.428972	149.564334	148.704671	147.850128	147.000108	146.154251	145.312218	144.473667	143.638258	142.805651	141.975503	141.147476	140.321227	139.496416	138.672703	137.849747	137.027206	136.204741	135.382011	134.558674	133.734390	132.908819	132.081619	131.252450	130.420972	129.586843	128.749722	127.909270	127.065145	126.217006	125.364513	124.507326	123.645102	122.777502	121.904185	121.024811	120.139037	119.246525	118.346746	117.439399	116.524845	115.603454	114.675599	113.741652	112.801983	111.856965	110.906969	109.952367	108.993531	108.030833	107.064644	106.095336	105.123281	104.148850	103.172415	102.194349	101.215022	100.234806	99.254073	98.273195	97.292544	96.312491	95.333408	94.355667	93.379639	92.405696	91.434210	90.465552	89.500095	88.538210	87.580269	86.626644	85.685751	84.764381	83.860744	82.973050	82.099510	81.238334	80.387733	79.545915	78.711093	77.881476	77.055274	76.230699	75.405959	74.579266	73.748830	72.912861	72.069569	71.217165	70.353860	69.477862	68.587384	67.680634	66.755824	65.811164	64.844864	63.855134	62.840184	61.798226	60.727469	59.626123	58.492400	57.324508	56.120660	54.879064	53.597666	52.197449	50.625193	48.892891	47.012536	44.996120	42.855635	40.603074	38.250428	35.809691	33.292854	30.711911	28.078853	25.405673	22.704363	19.986915	17.265323	14.551577	11.857671	9.195597	6.577348	4.014915	1.520291	-0.894531	-3.217560	-5.436802	-7.540266	-9.515959	-11.351889	-13.036063	-14.556490	-15.901176	-17.058129	-18.015357	-18.760868	-19.284193	-19.712316	-20.131979	-20.542909	-20.944828	-21.337462	-21.720535	-22.093772	-22.456897	-22.809634	-23.151708	-23.482844	-23.802766	-24.111198	-24.407865	-24.692491	-24.964801	-25.224520	-25.471371	-25.705080	-25.925370	-26.131966	-26.324594	-26.502976	-26.666838	-26.815904	-26.949899	-27.068546	-27.171571	-27.258699	-27.329652	-27.384157	-27.421937	-27.442717	-27.443423	-27.380414	-27.241885	-27.031846	-26.754309	-26.413285	-26.012783	-25.556816	-25.049392	-24.494525	-23.896223	-23.258499	-22.585362	-21.880823	-21.148894	-20.393584	-19.618905	-18.828868	-18.027483	-17.218760	-16.406712	-15.595348	-14.788679	-13.990716	-13.205470	-12.436952	-11.689172	-10.966140	-10.271869	-9.610368	-8.985649	-8.401721	-7.862596	-7.372285	-6.934799	-6.550544	-6.180411	-5.812946	-5.448478	-5.087338	-4.729854	-4.376358	-4.027178	-3.682645	-3.343090	-3.008841	-2.680229	-2.357584	-2.041236	-1.731514	-1.428749	-1.133271	-0.845409	-0.565494	-0.293855	-0.030823	0.223273	0.468102	0.703335	0.928642	1.143693	1.348157	1.541705	1.724007	1.894733	2.053552	2.200136	2.334154	2.455276	2.564979	2.672435	2.778860	2.884124	2.988098	3.090651	3.191653	3.290975	3.388486	3.484057	3.577557	3.668857	3.757827	3.844336	3.928255	4.009454	4.087803	4.163171	4.235430	4.304449	4.370097	4.432246	4.490764	4.545523	4.596392	4.643242	4.685941	4.724361	4.758371	4.787842	4.812643	4.832644	4.847717	4.857729	4.862553	4.861805	4.854469	4.840703	4.820799	4.795048	4.763744	4.727176	4.685636	4.639417	4.588809	4.534105	4.475596	4.413574	4.348330	4.280156	4.209343	4.136183	4.060968	3.983989	3.905538	3.825907	3.745387	3.664270	3.582847	3.501410	3.420251	3.339660	3.259931	3.181354	3.104222	3.028825	2.955455	2.884404	2.815963	2.750425	2.686675	2.620106	2.550592	2.478427	2.403906	2.327325	2.248977	2.169157	2.088160	2.006282	1.923816	1.841057	1.758301	1.675841	1.593973	1.512991	1.433190	1.354865	1.278310	1.203820	1.131691	1.062216	0.995690	0.932409	0.872666	0.816757	0.764976	0.717619	0.674979	0.637352	0.605032	0.578314	0.557492	0.542862	0.532522	0.522502	0.512712	0.503157	0.493841	0.484768	0.475943	0.467369	0.459051	0.450993	0.443198	0.435672	0.428417	0.421439	0.414741	0.408327	0.402202	0.396370	0.390835	0.385601	0.380671	0.376051	0.371744	0.367755	0.364087	0.360745	0.357733	0.355054	0.352714	0.350716	0.349064	0.347763	0.346816	0.346228	0.346002	0.346174	0.346773	0.347776	0.349157	0.350889	0.352947	0.355304	0.357936	0.360815	0.363917	0.367215	0.370683	0.374297	0.378028	0.381853	0.385745	0.389677	0.393625	0.397562	0.401463	0.405301	0.409052	0.412688	0.416183	0.419514	0.422652	0.425573	0.428250	0.430658	0.432770	0.434562	0.436006	0.437078	0.437751	0.437999	0.426738	0.390952	0.332132	0.251818	0.151548	0.032860	-0.102706	-0.253612	-0.418320	-0.595290	-0.782985	-0.979864	-1.184391	-1.395025	-1.610228	-1.828462	-2.048188	-2.267867	-2.485961	-2.700930	-2.911237	-3.115342	-3.311707	-3.498793	-3.675062	-3.838974	-3.988991	-4.123575	-4.241187	-4.340288	-4.419339	-4.476801	-4.511137	-4.520764	-4.501325	-4.451966	-4.374506	-4.270766	-4.142564	-3.991718	-3.820049	-3.629375	-3.421515	-3.198289	-2.961516	-2.713014	-2.454603	-2.188102	-1.915330	-1.638106	-1.358250	-1.077579	-0.797914	-0.521074	-0.248878	0.016856	0.274308	0.521659	0.757090	0.978782	1.184915	1.373671	1.543230	1.691774	1.817483	1.918538	1.993120	2.039410	2.056082	2.062101	2.067950	2.073627	2.079133	2.084467	2.089628	2.094615	2.099428	2.104065	2.108526	2.112811	2.116919	2.120848	2.124599	2.128170	2.131561	2.134771	2.137800	2.140647	2.143310	2.145790	2.148085	2.150195	2.152120	2.153858	2.155408	2.156771	2.157945	2.158930	2.159724	2.160328	2.160740	2.160960	2.158526	2.126268	2.058412	1.957168	1.824745	1.663352	1.475200	1.262496	1.027450	0.772271	0.499169	0.210352	-0.091970	-0.405588	-0.728293	-1.057875	-1.392126	-1.728836	-2.065796	-2.400797	-2.731629	-3.056084	-3.371952	-3.677024	-3.969092	-4.245944	-4.505373	-4.745170	-4.963124	-5.157028	-5.324671	-5.463844	-5.572339	-5.647946	-5.688456	-5.693908	-5.682523	-5.659357	-5.625143	-5.580615	-5.526507	-5.463552	-5.392484	-5.314036	-5.228943	-5.137938	-5.041754	-4.941126	-4.836787	-4.729471	-4.619911	-4.508841	-4.396995	-4.285106	-4.173909	-4.064136	-3.956522	-3.851800	-3.750704	-3.653967	-3.562324	-3.476507	-3.397251	-3.325290	-3.261356	-3.206184	-3.160507	-3.125059	-3.100574	-3.087785	-3.086009	-3.086088	-3.086244	-3.086471	-3.086765	-3.087120	-3.087533	-3.087997	-3.088508	-3.089061	-3.089651	-3.090273	-3.090922	-3.091593	-3.092281	-3.092981	-3.093688	-3.094398	-3.095105	-3.095803	-3.096490	-3.097158	-3.097804	-3.098422	-3.099008	-3.099556	-3.100062	-3.100520	-3.100926	-3.101275	-3.101561	-3.101779	-3.101926	-3.101995	-3.096100	-3.064756	-3.007650	-2.926174	-2.821718	-2.695673	-2.549431	-2.384381	-2.201916	-2.003425	-1.790300	-1.563931	-1.325710	-1.077027	-0.819273	-0.553840	-0.282118	-0.005497	0.274631	0.556875	0.839844	1.122148	1.402396	1.679196	1.951158	2.216891	2.475005	2.724107	2.962807	3.189715	3.403440	3.602590	3.785775	3.951603	4.098685	4.231222	4.364156	4.498109	4.632759	4.767782	4.902858	5.037662	5.171873	5.305168	5.437226	5.567723	5.696337	5.822746	5.946627	6.067658	6.185517	6.299881	6.410427	6.516834	6.618779	6.715940	6.807993	6.894617	6.975490	7.050288	7.118690	7.180373	7.235015	7.282293	7.321885	7.353468	7.376721	7.391320	7.396943	7.396841	7.396284	7.395328	7.393974	7.392225	7.390083	7.387549	7.384625	7.381312	7.377613	7.373529	7.369062	7.364214	7.358987	7.353382	7.347401	7.341046	7.334319	7.327221	7.319755	7.311921	7.303723	7.295161	7.286237	7.276953	7.267312	7.257314	7.246961	7.236256	7.225200	7.213794	7.202041	7.189942	7.177500	7.164715	7.143225	7.103024	7.044622	6.968561	6.875381	6.765623	6.639827	6.498534	6.342285	6.171620	5.987079	5.789204	5.578534	5.355611	5.120975

Subject FP#5 stress
time (s)	0.000000	0.001000	0.002000	0.003000	0.004000	0.005000	0.006000	0.007000	0.008000	0.009000	0.010000	0.011000	0.012000	0.013000	0.014000	0.015000	0.016000	0.017000	0.018000	0.019000	0.020000	0.021000	0.022000	0.023000	0.024000	0.025000	0.026000	0.027000	0.028000	0.029000	0.030000	0.031000	0.032000	0.033000	0.034000	0.035000	0.036000	0.037000	0.038000	0.039000	0.040000	0.041000	0.042000	0.043000	0.044000	0.045000	0.046000	0.047000	0.048000	0.049000	0.050000	0.051000	0.052000	0.053000	0.054000	0.055000	0.056000	0.057000	0.058000	0.059000	0.060000	0.061000	0.062000	0.063000	0.064000	0.065000	0.066000	0.067000	0.068000	0.069000	0.070000	0.071000	0.072000	0.073000	0.074000	0.075000	0.076000	0.077000	0.078000	0.079000	0.080000	0.081000	0.082000	0.083000	0.084000	0.085000	0.086000	0.087000	0.088000	0.089000	0.090000	0.091000	0.092000	0.093000	0.094000	0.095000	0.096000	0.097000	0.098000	0.099000	0.100000	0.101000	0.102000	0.103000	0.104000	0.105000	0.106000	0.107000	0.108000	0.109000	0.110000	0.111000	0.112000	0.113000	0.114000	0.115000	0.116000	0.117000	0.118000	0.119000	0.120000	0.121000	0.122000	0.123000	0.124000	0.125000	0.126000	0.127000	0.128000	0.129000	0.130000	0.131000	0.132000	0.133000	0.134000	0.135000	0.136000	0.137000	0.138000	0.139000	0.140000	0.141000	0.142000	0.143000	0.144000	0.145000	0.146000	0.147000	0.148000	0.149000	0.150000	0.151000	0.152000	0.153000	0.154000	0.155000	0.156000	0.157000	0.158000	0.159000	0.160000	0.161000	0.162000	0.163000	0.164000	0.165000	0.166000	0.167000	0.168000	0.169000	0.170000	0.171000	0.172000	0.173000	0.174000	0.175000	0.176000	0.177000	0.178000	0.179000	0.180000	0.181000	0.182000	0.183000	0.184000	0.185000	0.186000	0.187000	0.188000	0.189000	0.190000	0.191000	0.192000	0.193000	0.194000	0.195000	0.196000	0.197000	0.198000	0.199000	0.200000	0.201000	0.202000	0.203000	0.204000	0.205000	0.206000	0.207000	0.208000	0.209000	0.210000	0.211000	0.212000	0.213000	0.214000	0.215000	0.216000	0.217000	0.218000	0.219000	0.220000	0.221000	0.222000	0.223000	0.224000	0.225000	0.226000	0.227000	0.228000	0.229000	0.230000	0.231000	0.232000	0.233000	0.234000	0.235000	0.236000	0.237000	0.238000	0.239000	0.240000	0.241000	0.242000	0.243000	0.244000	0.245000	0.246000	0.247000	0.248000	0.249000	0.250000	0.251000	0.252000	0.253000	0.254000	0.255000	0.256000	0.257000	0.258000	0.259000	0.260000	0.261000	0.262000	0.263000	0.264000	0.265000	0.266000	0.267000	0.268000	0.269000	0.270000	0.271000	0.272000	0.273000	0.274000	0.275000	0.276000	0.277000	0.278000	0.279000	0.280000	0.281000	0.282000	0.283000	0.284000	0.285000	0.286000	0.287000	0.288000	0.289000	0.290000	0.291000	0.292000	0.293000	0.294000	0.295000	0.296000	0.297000	0.298000	0.299000	0.300000	0.301000	0.302000	0.303000	0.304000	0.305000	0.306000	0.307000	0.308000	0.309000	0.310000	0.311000	0.312000	0.313000	0.314000	0.315000	0.316000	0.317000	0.318000	0.319000	0.320000	0.321000	0.322000	0.323000	0.324000	0.325000	0.326000	0.327000	0.328000	0.329000	0.330000	0.331000	0.332000	0.333000	0.334000	0.335000	0.336000	0.337000	0.338000	0.339000	0.340000	0.341000	0.342000	0.343000	0.344000	0.345000	0.346000	0.347000	0.348000	0.349000	0.350000	0.351000	0.352000	0.353000	0.354000	0.355000	0.356000	0.357000	0.358000	0.359000	0.360000	0.361000	0.362000	0.363000	0.364000	0.365000	0.366000	0.367000	0.368000	0.369000	0.370000	0.371000	0.372000	0.373000	0.374000	0.375000	0.376000	0.377000	0.378000	0.379000	0.380000	0.381000	0.382000	0.383000	0.384000	0.385000	0.386000	0.387000	0.388000	0.389000	0.390000	0.391000	0.392000	0.393000	0.394000	0.395000	0.396000	0.397000	0.398000	0.399000	0.400000	0.401000	0.402000	0.403000	0.404000	0.405000	0.406000	0.407000	0.408000	0.409000	0.410000	0.411000	0.412000	0.413000	0.414000
[truncated: 290,816 more chars]
